# Supplementary material for: Bacterial Blight Induced Shifts in Endophytic Microbiome of Rice Leaves and the Enrichment of Specific Bacterial Strains With Pathogen Antagonism
Source: Front Plant Sci. 2020 Jul 23;11:963. doi: 10.3389/fpls.2020.00963 (PMC7390967; doi:10.3389/fpls.2020.00963)
Supplement: Supplementary file 7 [file Table_1.xlsx]

## Sheet: Table S1
Table S1. Alpha-diversity indices impacted by sample properties based on multiple linear regression models
		Final model	ANOVA	Tukey's honest test
		Factors selected by		Rice Variety/genoype			BB occurrence
	Diversity Indices	stepwise regresson	p-value	Pairwise comparison (p ≤ 0.05)	p-value		Pairwise comparison (p ≤ 0.05)	p-value
Fungi	Simpson-based True Diversity	Variety	0.0143	I-E	0.0276
	Shannon-based True Diversity	Attribute	0.0183	I-E	0.0248		Healthy-BB	0.0183
		Variety	0.0205
	Chao1	Variety	0.0272
Bacteria	Simpson-based True Diversity	Variety	0.0312
	Shannon-based True Diversity	Variety	0.0203
	Chao1	Variety	0.0003	G-A,G-B,G-C,I-C,G-E,I-E	≤ 0.05
		Attribute	0.0006				Healthy-BB	0.0006

## Sheet: Table S2 
Table S2. BLASTn search of the 16S rRNA gene metabarcodes of the six Xanthomonas OTUs
OTU number	Closest Type Strain C	Reference Sequence D	Identities (%)
OTU_2 g__Xanthomonas	Xanthomonas oryzae pv. oryzae strain PXO61	CP033187.1	1
OTU_160 g__Xanthomonas	Xanthomonas oryzae pv. oryzae strain Ug11	CP033170.1	0.9757
OTU_191 g__Xanthomonas	Xanthomonas oryzae pv. oryzae strain DX_020	KX088297.1	0.9627
OTU_234 g__Xanthomonas	Xanthomonas oryzae pv. oryzae strain PXO61	CP033187.1	0.9679
OTU_418 g__Xanthomonas	Xanthomonas oryzae pv. oryzae strain PXO61	CP033187.1	0.9679
OTU_736 g__Xanthomonas	Xanthomonas oryzae pv. oryzae strain PXO61	CP033187.1	0.9837

## Sheet: Table S3 
Table S3. Significant changes of bacterial OTUs in abundance between healthy and BB leaves of rice by Wilcox text
OTU number	Relative abundance of Healthy leaves of rice 100%		Relative abundance of BB leaves of rice 100%		p value	taxonomy
	Average	SD	Average	SD
OTU_2 g__Xanthomonas	3.21286	3.1627	45.8399	13.0668	0.020212	k__Bacteria;p__Proteobacteria;c__Gammaproteobacteria;o__Xanthomonadales;f__Xanthomonadaceae;g__Xanthomonas
OTU_160 g__Xanthomonas	0.0821222	0.0330296	0.309133	0.0909856	0.0396283	k__Bacteria;p__Proteobacteria;c__Gammaproteobacteria;o__Xanthomonadales;f__Xanthomonadaceae;g__Xanthomonas
OTU_4 g__Pantoea	0.0221222	0.0315386	0.147322	0.210987	0.0395918	k__Bacteria;p__Proteobacteria;c__Gammaproteobacteria;o__Enterobacteriales;f__Enterobacteriaceae;g__Pantoea;s__Pantoea_ananatis
OTU_365 f__Enterobacteriaceae	0.00766667	0.0149834	0.131278	0.447967	2.14e-10	k__Bacteria;p__Proteobacteria;c__Gammaproteobacteria;o__Enterobacteriales;f__Enterobacteriaceae
OTU_736 g__Xanthomonas	0.00885556	0.0128316	0.104644	0.0278443	0.0487234	k__Bacteria;p__Proteobacteria;c__Gammaproteobacteria;o__Xanthomonadales;f__Xanthomonadaceae;g__Xanthomonas
OTU_14 f__unidenti fied_Gammaproteobacteria	0.00638889	0.0332162	0.0351	0.0825049	0.0435103	k__Bacteria;p__Proteobacteria;c__Gammaproteobacteria;o__unidentified_Gammaproteobacteria;f__unidentified_Gammaproteobacteria;g__;s__
OTU_418 g__Xanthomonas	0.00187778	0.0031191	0.0330667	0.0139837	0.0396466	k__Bacteria;p__Proteobacteria;c__Gammaproteobacteria;o__Xanthomonadales;f__Xanthomonadaceae;g__Xanthomonas
OTU_7 g__Curtobacterium	0.0073	0.0114725	0.0313444	0.0684507	0.0420972	k__Bacteria;p__Actinobacteria;c__unidentified_Actinobacteria;o__Micrococcales;f__Microbacteriaceae;g__Curtobacterium;s__Curtobacterium_luteum
OTU_234 g__Xanthomonas	0.000711111	0.0011365	0.00788889	0.00508333	0.0395918	k__Bacteria;p__Proteobacteria;c__Gammaproteobacteria;o__Xanthomonadales;f__Xanthomonadaceae;g__Xanthomonas
OTU_27 g__unidentified_Rhodospirillaceae	0.000477778	0.00250688	0.00692222	0.0173945	0.0201932	k__Bacteria;p__Proteobacteria;c__Alphaproteobacteria;o__Rhodospirillales;f__Rhodospirillaceae;g__unidentified_Rhodospirillaceae;s__Rhodospirillales_bacterium_WX36
OTU_52 f__ABS-19	0.000422222	0.00139869	0.00476667	0.00982088	0.0362015	k__Bacteria;p__Acidobacteria;c__Holophagae;o__Subgroup_10;f__ABS-19;g__;s__
OTU_22 g__Microbacterium	0.00192222	0.00532499	0.00422222	0.00611346	0.0396466	k__Bacteria;p__Actinobacteria;c__unidentified_Actinobacteria;o__Micrococcales;f__Microbacteriaceae;g__Microbacterium;s__Microbacterium_testaceum
OTU_65 g__Fodinicola	0.000177778	0.00094008	0.00416667	0.00976264	0.0396283	k__Bacteria;p__Actinobacteria;c__unidentified_Actinobacteria;o__Frankiales;f__Cryptosporangiaceae;g__Fodinicola;s__
OTU_191 g__Xanthomonas	0.000777778	0.00122602	0.00402222	0.0041481	0.020212	k__Bacteria;p__Proteobacteria;c__Gammaproteobacteria;o__Xanthomonadales;f__Xanthomonadaceae;g__Xanthomonas
OTU_60 g__ gaiella	0.000244444	0.00125344	0.00362222	0.00824505	0.0102199	k__Bacteria;p__Actinobacteria;c__Thermoleophilia;o__Gaiellales;f__Gaiellaceae;g__Gaiella;s__
OTU_41 g__Bradyrhizobium	0.0003	0.0015668	0.0032	0.00742716	0.0394822	k__Bacteria;p__Proteobacteria;c__Alphaproteobacteria;o__Rhizobiales;f__Bradyrhizobiaceae;g__Bradyrhizobium;s__Bradyrhizobium_elkanii
OTU_280 g__Acidibacter	0	0	0.00288889	0.0140819	0.0200428	k__Bacteria;p__Proteobacteria;c__Gammaproteobacteria;o__Xanthomonadales;f__unidentified_Xanthomonadales;g__Acidibacter;s__
OTU_56 g__Janthinobacterium	0.000177778	0.00068983	0.00252222	0.00677902	0.0207917	k__Bacteria;p__Proteobacteria;c__Betaproteobacteria;o__Burkholderiales;f__Oxalobacteraceae;g__Janthinobacterium;s__Janthinobacterium_lividum
OTU_67 c__Subgroup_6	0.000422222	0.00219352	0.00235556	0.0047004	0.0396283	k__Bacteria;p__Acidobacteria;c__Subgroup_6;o__;f__;g__;s__
OTU_577 f__ABS-19	5.56e-05	0.00031336	0.00234444	0.00647118	0.0394171	k__Bacteria;p__Acidobacteria;c__Holophagae;o__Subgroup_10;f__ABS-19;g__;s__
OTU_54 c__Gitt-GS-136	5.56e-05	0.00031336	0.00211111	0.00535893	0.0394822	k__Bacteria;p__Chloroflexi;c__Gitt-GS-136;o__;f__;g__;s__
OTU_51 c__JG30-KF- cM66	0.000244444	0.00125344	0.0018	0.00472205	0.0379998	k__Bacteria;p__Chloroflexi;c__JG30-KF-CM66;o__;f__;g__;s__
OTU_76 g__Vo gesella	0	0	0.00168889	0.0056672	0.0396649	k__Bacteria;p__Proteobacteria;c__Betaproteobacteria;o__Neisseriales;f__Neisseriaceae;g__Vogesella
OTU_74 g__Din ghuibacter	0.0003	0.0015668	0.00163333	0.00380525	0.00018827	k__Bacteria;p__Bacteroidetes;c__Sphingobacteriia;o__Sphingobacteriales;f__Chitinophagaceae;g__Dinghuibacter;s__
OTU_63 g__Pedomicrobium	0	0	0.00151111	0.00408756	0.0246227	k__Bacteria;p__Proteobacteria;c__Alphaproteobacteria;o__Rhizobiales;f__Hyphomicrobiaceae;g__Pedomicrobium;s__
OTU_285 g__Microbacterium	0.000288889	0.00101354	0.00144444	0.00344915	0.0396466	k__Bacteria;p__Actinobacteria;c__unidentified_Actinobacteria;o__Micrococcales;f__Microbacteriaceae;g__Microbacterium
OTU_155 g__Nordella	0	0	0.00138889	0.00382406	2.87e-10	k__Bacteria;p__Proteobacteria;c__Alphaproteobacteria;o__Rhizobiales;f__unidentified_Rhizobiales;g__Nordella;s__
OTU_274 g__Pseudoxanthomonas	0.000122222	0	0.00132222	0.00306413	0.0102054	k__Bacteria;p__Acidobacteria;c__Blastocatellia;o__unidentified_Blastocatellia;f__Blastocatellaceae_(Subgroup_4);g__DS-100;s__
OTU_77 g__DS-100	0	0.00062672	0.00132222	0.00299684	0.039351	k__Bacteria;p__Proteobacteria;c__Gammaproteobacteria;o__Xanthomonadales;f__Xanthomonadaceae;g__Pseudoxanthomonas;s__Pseudoxanthomonas_mexicana
OTU_68 g__Pseudomonas	0.000366667	0.00104293	0.0012	0.00172512	0.0177575	k__Bacteria;p__Proteobacteria;c__Gammaproteobacteria;o__Pseudomonadales;f__Pseudomonadaceae;g__Pseudomonas;s__Pseudomonas_psychrotolerans
OTU_452 g__Novosphin gobium	0	0	0.00114444	0.00270262	0.0395918	k__Bacteria;p__Proteobacteria;c__Alphaproteobacteria;o__Sphingomonadales;f__Sphingomonadaceae;g__Novosphingobium;s__
OTU_170 g__Nakamurella	0	0	0.00107778	0.0027096	0.0201932	k__Bacteria;p__Actinobacteria;c__unidentified_Actinobacteria;o__Frankiales;f__Nakamurellaceae;g__Nakamurella;s__
OTU_84 f__unidentified_Gammaproteobacteria	0	0	0.00102222	0.00370059	0.0201932	k__Bacteria;p__Proteobacteria;c__Gammaproteobacteria;o__unidentified_Gammaproteobacteria;f__unidentified_Gammaproteobacteria;g__;s__
OTU_177 f__Nitrosomonadaceae	5.56e-05	0.00031336	0.000911111	0.00231743	0.0407433	k__Bacteria;p__Proteobacteria;c__Betaproteobacteria;o__Nitrosomonadales;f__Nitrosomonadaceae;g__;s__
OTU_767 f__0319-6M6	0.000177778	0.00094008	0.0009	0.00236102	0.0202215	k__Bacteria;p__Actinobacteria;c__Thermoleophilia;o__Solirubrobacterales;f__0319-6M6;g__;s__
OTU_474 g__Sphin gomonas	0.000177778	0	0.000788889	0.00252938	0.0394822	k__Bacteria;p__Verrucomicrobia;c__OPB35_soil_group;o__;f__;g__;s__
OTU_257 g__Candidatus_Brocadia	0	0	0.000788889	0.00182719	0.0444087	k__Bacteria;p__Proteobacteria;c__Alphaproteobacteria;o__Sphingomonadales;f__Sphingomonadaceae;g__Sphingomonas;s__Sphingomonas_jaspsi
OTU_707 c__OPB35_soil_group	0.000177778	0.00094008	0.000788889	0.00158835	0.0201838	k__Bacteria;p__Actinobacteria;c__Thermoleophilia;o__Solirubrobacterales;f__Elev-16S-1332;g__;s__
OTU_362 f__Elev-16S-1332	0	0.00094008	0.000788889	0.00264756	0.0421088	k__Bacteria;p__Planctomycetes;c__Planctomycetacia;o__Brocadiales;f__Brocadiaceae;g__Candidatus_Brocadia
OTU_202 g__Pedomicrobium	0	0	0.000788889	0.00193559	0.0102005	k__Bacteria;p__Proteobacteria;c__Alphaproteobacteria;o__Rhizobiales;f__Hyphomicrobiaceae;g__Pedomicrobium;s__
OTU_182 g__Vulcaniibacterium	0	0	0.000788889	0.00240539	0.000125058	k__Bacteria;p__Proteobacteria;c__Gammaproteobacteria;o__Xanthomonadales;f__Xanthomonadaceae;g__Vulcaniibacterium;s__
OTU_172 g__Reyranella	0	0	0.000777778	0.00240539	0.0367059	k__Bacteria;p__Proteobacteria;c__Alphaproteobacteria;o__Rhodospirillales;f__unidentified_Rhodospirillales;g__Reyranella;s__
OTU_220 g__Devosia	0.000122222	0.00031336	0.000722222	0.00182512	0.0420972	k__Bacteria;p__Proteobacteria;c__Deltaproteobacteria;o__Desulfurellales;f__Desulfurellaceae;g__H16;s__
OTU_264 g__H16	5.56e-05	0.00062672	0.000722222	0.00170973	0.0423394	k__Bacteria;p__Proteobacteria;c__Alphaproteobacteria;o__Rhizobiales;f__Hyphomicrobiaceae;g__Devosia
OTU_187 g__Candidatus_Alysiosphaera	0	0	0.000722222	0.00231743	7.53e-09	k__Bacteria;p__Proteobacteria;c__Alphaproteobacteria;o__Rhodospirillales;f__unidentified_Rhodospirillales;g__Candidatus_Alysiosphaera;s__
OTU_236 o__Xanthomonadales	0	0	0.000666667	0.00164442	0.0242237	k__Bacteria;p__Proteobacteria;c__Gammaproteobacteria;o__Xanthomonadales;f__;g__;s__
OTU_192 f__Bl fdi19	0	0	0.000666667	0.00170531	0.0102005	k__Bacteria;p__Proteobacteria;c__Deltaproteobacteria;o__Myxococcales;f__Blfdi19;g__;s__
OTU_316 o__Acidimicr obiales	0	0	0.000655556	0.00151534	0.0102151	k__Bacteria;p__Actinobacteria;c__Acidimicrobiia;o__Acidimicrobiales;f__;g__;s__
OTU_840 f__Verrucomicrobiaceae	5.56e-05	0.00031336	0.000611111	0.00175765	0.0396466	k__Bacteria;p__Verrucomicrobia;c__Verrucomicrobiae;o__Verrucomicrobiales;f__Verrucomicrobiaceae
OTU_213 g__A gromyces	0	0	0.000611111	0.0013659	0.0396466	k__Bacteria;p__Actinobacteria;c__unidentified_Actinobacteria;o__Micrococcales;f__Microbacteriaceae;g__Agromyces
OTU_494 o__Acidimicr obiales	0	0	0.0006	0.0013659	0.039373	k__Bacteria;p__Actinobacteria;c__Acidimicrobiia;o__Acidimicrobiales
OTU_196 f__Caldilineaceae	0	0.00189417	0.0006	0.00150784	0.0200937	k__Bacteria;p__Proteobacteria;c__Deltaproteobacteria;o__NB1-j;f__;g__;s__
OTU_245 o__NB1-j	0.000422222	0	0.0006	0.00150784	0.0201932	k__Bacteria;p__Chloroflexi;c__Caldilineae;o__Caldilineales;f__Caldilineaceae
OTU_657 g__Sphin gomonas	0	0	0.000544444	0.0013548	0.0470406	k__Bacteria;p__Proteobacteria;c__Alphaproteobacteria;o__Sphingomonadales;f__Sphingomonadaceae;g__Sphingomonas;s__Sphingomonas_jaspsi
OTU_244 g__Acidibacter	0	0	0.000544444	0.00174904	0.0201838	k__Bacteria;p__Actinobacteria;c__Thermoleophilia;o__Gaiellales;f__;g__;s__
OTU_286 g__Steroidobacter	0.000122222	0.00062672	0.000544444	0.00127732	0.0396466	k__Bacteria;p__Proteobacteria;c__Gammaproteobacteria;o__Xanthomonadales;f__unidentified_Xanthomonadales;g__Steroidobacter;s__
OTU_310 o__Gaiellales	0	0	0.000544444	0.0013548	0.0408448	k__Bacteria;p__Proteobacteria;c__Gammaproteobacteria;o__Xanthomonadales;f__unidentified_Xanthomonadales;g__Acidibacter;s__
OTU_469 f__Nitrosomonadaceae	0	0.00031336	0.000488889	0.00126245	0.0396466	k__Bacteria;p__Thermomicrobia;c__unidentified_Thermomicrobia;o__JG30-KF-CM45;f__;g__;s__
OTU_538 g__Roseomonas	0	0	0.000488889	0.0014148	0.0396466	k__Bacteria;p__Proteobacteria;c__Alphaproteobacteria;o__Rhodospirillales;f__Acetobacteraceae;g__Roseomonas
OTU_607 o__JG30-KF-CM45	5.56e-05	0	0.000488889	0.00134079	0.0454429	k__Bacteria;p__Proteobacteria;c__Betaproteobacteria;o__Nitrosomonadales;f__Nitrosomonadaceae;g__;s__
OTU_269 g__Aquicella	0	0	0.000488889	0.00117891	0.0201932	k__Bacteria;p__Proteobacteria;c__Gammaproteobacteria;o__Legionellales;f__Coxiellaceae;g__Aquicella;s__
OTU_463 c__KD4-96	0.000122222	0.00062672	0.000477778	0.00126245	0.0396283	k__Bacteria;p__Chloroflexi;c__KD4-96;o__;f__;g__;s__
OTU_304 g__Altererythrobacter	0	0	0.000477778	0.00155227	0.0236114	k__Bacteria;p__Proteobacteria;c__Alphaproteobacteria;o__Sphingomonadales;f__Erythrobacteraceae;g__Altererythrobacter;s__
OTU_206 o__Sphing om onadales	5.56e-05	0.00031336	0.000477778	0.00134079	3.16e-10	k__Bacteria;p__Proteobacteria;c__Alphaproteobacteria;o__Sphingomonadales
OTU_838 f__0319-6G20	0	0	0.000422222	0.00106797	0.0434553	k__Bacteria;p__Proteobacteria;c__Deltaproteobacteria;o__Oligoflexales;f__0319-6G20
OTU_161 g__ geoalkalibacter	5.56e-05	0	0.000422222	0.00106797	0.0394822	k__Bacteria;p__Proteobacteria;c__Betaproteobacteria;o__Rhodocyclales;f__Rhodocyclaceae
OTU_568 g__Reyranella	0	0	0.000422222	0.00139869	2.24e-05	k__Bacteria;p__Actinobacteria;c__Thermoleophilia;o__Gaiellales;f__;g__;s__
OTU_810 f__Rhodocyclaceae	0	0.00031336	0.000422222	0.00124437	2.86e-10	k__Bacteria;p__Chloroflexi;c__Chloroflexia;o__Chloroflexales;f__Roseiflexaceae;g__Roseiflexus;s__
OTU_371 c__KD4-96	0	0	0.000422222	0.00115953	0.0395918	k__Bacteria;p__Proteobacteria;c__Alphaproteobacteria;o__Rhodospirillales;f__unidentified_Rhodospirillales;g__Reyranella;s__
OTU_755 o__Gaiellales	0	0	0.000422222	0.00139869	0.00504913	k__Bacteria;p__Chloroflexi;c__KD4-96;o__;f__;g__;s__
OTU_265 o__Acidimicr obiales	0	0	0.000422222	0.00139869	9.59e-10	k__Bacteria;p__Actinobacteria;c__Acidimicrobiia;o__Acidimicrobiales
OTU_732 g__Roseiflexus	0	0	0.000422222	0.000967794	0.0407321	k__Bacteria;p__Proteobacteria;c__Deltaproteobacteria;o__Desulfuromonadales;f__Geobacteraceae;g__Geoalkalibacter;s__
OTU_609 o__Micr oc occales	5.56e-05	0.00031336	0.000366667	0.00094008	0.0396466	k__Bacteria;p__Actinobacteria;c__unidentified_Actinobacteria;o__Micrococcales
OTU_339 g__Arenimonas	0	0.00031336	0.000366667	0.00094008	0.0233215	k__Bacteria;p__Chloroflexi;c__Caldilineae;o__Caldilineales;f__Caldilineaceae;g__;s__
OTU_354 f__Caldilineaceae	5.56e-05	0	0.000366667	0.0011365	0.0394822	k__Bacteria;p__Proteobacteria;c__Gammaproteobacteria;o__Xanthomonadales;f__Xanthomonadaceae;g__Arenimonas;s__
OTU_598 f__0319-6A21	0	0	0.000355556	0.00130366	0.0396283	k__Bacteria;p__Nitrospirae;c__Nitrospira;o__Nitrospirales;f__0319-6A21;g__;s__
OTU_489 f__P-102	0	0	0.000355556	0.00094008	0.0395918	k__Bacteria;p__Proteobacteria;c__Alphaproteobacteria;o__Rhizobiales;f__P-102;g__;s__
OTU_750 g__Oli goflexus	0.000122222	0.00062672	0.0003	0.00101354	0.0395918	k__Bacteria;p__Proteobacteria;c__Deltaproteobacteria;o__Oligoflexales;f__Oligoflexaceae;g__Oligoflexus;s__
OTU_417 o__JG30-KF-CM45	0	0	0.0003	0.000787008	0.0201932	k__Bacteria;p__Thermomicrobia;c__unidentified_Thermomicrobia;o__JG30-KF-CM45;f__;g__;s__
OTU_596 p__Saccharibacteria	0	0	0.000244444	0.000869104	0.0396466	k__Bacteria;p__Saccharibacteria;c__;o__;f__;g__;s__
OTU_345 f__Acidimicrobiaceae	0	0	0.000244444	0.000869104	1.92e-06	k__Bacteria;p__Actinobacteria;c__Acidimicrobiia;o__Acidimicrobiales;f__Acidimicrobiaceae;g__;s__
OTU_673 c__MB-A2-108	0	0	0.000233333	0.000742563	0.0402221	k__Bacteria;p__Actinobacteria;c__MB-A2-108;o__;f__;g__;s__
OTU_571 g__Chitinopha ga	0	0	0.000177778	0.000521463	0.0200428	k__Bacteria;p__Bacteroidetes;c__Sphingobacteriia;o__Sphingobacteriales;f__Chitinophagaceae;g__Chitinophaga;s__

## Sheet: Table S4
Table S4. Functional annotation of bacterial OTUs by comparing with FAPROTAX database
OTU number	Relative abundance of Healthy leaves of rice (%)		Relative abundance of BB leaves of rice (%)		Taxnomy	Functional Groups
	Average	SD	Average	SD		methanotrophy	acetoclastic_methanogenesis	methanogenesis_by_disproportionation_of_methyl_groups	methanogenesis_using_formate	methanogenesis_by_CO2_reduction_with_H2	methanogenesis_by_reduction_of_methyl_compounds_with_H2	hydrogenotrophic_methanogenesis	methanogenesis	methanol_oxidation	methylotrophy	aerobic_ammonia_oxidation	aerobic_nitrite_oxidation	nitrification	sulfate_respiration	sulfur_respiration	dark_sulfite_oxidation	sulfite_respiration	thiosulfate_respiration	respiration_of_sulfur_compounds	arsenate_detoxification	arsenate_respiration	dissimilatory_arsenate_reduction	arsenite_oxidation_detoxification	arsenite_oxidation_energy_yielding	dissimilatory_arsenite_oxidation	anammox	nitrate_denitrification	nitrite_denitrification	nitrous_oxide_denitrification	denitrification	chitinolysis	knallgas_bacteria	dark_hydrogen_oxidation	nitrogen_fixation	nitrate_ammonification	nitrite_ammonification	nitrite_respiration	cellulolysis	xylanolysis	dark_sulfide_oxidation	dark_sulfur_oxidation	dark_thiosulfate_oxidation	dark_oxidation_of_sulfur_compounds	manganese_oxidation
OTU_174	0.000542756	0.00282024	0.00126643	0.00370569	k__Bacteria;p__Verrucomicrobia;c__Verrucomicrobiae;o__Verrucomicrobiales;f__Verrucomicrobiaceae	0	0	0	0	0	0	0	0	0	0	0	0	0	0	0	0	0	0	0	0	0	0	0	0	0	0	0	0	0	0	0	0	0	0	0	0	0	0	0	0	0	0	0	0
OTU_223	6.03062e-05	0.00031336	0.000904593	0.00260731	k__Bacteria;p__Verrucomicrobia;c__Verrucomicrobiae;o__Verrucomicrobiales;f__Verrucomicrobiaceae	0	0	0	0	0	0	0	0	0	0	0	0	0	0	0	0	0	0	0	0	0	0	0	0	0	0	0	0	0	0	0	0	0	0	0	0	0	0	0	0	0	0	0	0
OTU_278	0.000120612	0.00062672	0.0010252	0.00235301	k__Bacteria;p__Verrucomicrobia;c__Verrucomicrobiae;o__Verrucomicrobiales;f__Verrucomicrobiaceae	0	0	0	0	0	0	0	0	0	0	0	0	0	0	0	0	0	0	0	0	0	0	0	0	0	0	0	0	0	0	0	0	0	0	0	0	0	0	0	0	0	0	0	0
OTU_343	0	0	0.000301531	0.0011096	k__Bacteria;p__Verrucomicrobia;c__Verrucomicrobiae;o__Verrucomicrobiales;f__Verrucomicrobiaceae	0	0	0	0	0	0	0	0	0	0	0	0	0	0	0	0	0	0	0	0	0	0	0	0	0	0	0	0	0	0	0	0	0	0	0	0	0	0	0	0	0	0	0	0
OTU_702	0	0	0.000482449	0.00126245	k__Bacteria;p__Verrucomicrobia;c__Verrucomicrobiae;o__Verrucomicrobiales;f__Verrucomicrobiaceae	0	0	0	0	0	0	0	0	0	0	0	0	0	0	0	0	0	0	0	0	0	0	0	0	0	0	0	0	0	0	0	0	0	0	0	0	0	0	0	0	0	0	0	0
OTU_840	6.03062e-05	0.00031336	0.000603062	0.00175765	k__Bacteria;p__Verrucomicrobia;c__Verrucomicrobiae;o__Verrucomicrobiales;f__Verrucomicrobiaceae	0	0	0	0	0	0	0	0	0	0	0	0	0	0	0	0	0	0	0	0	0	0	0	0	0	0	0	0	0	0	0	0	0	0	0	0	0	0	0	0	0	0	0	0
OTU_157	6.03062e-05	0.00031336	0.000482449	0.0014148	k__Bacteria;p__Verrucomicrobia;c__Verrucomicrobiae;o__Verrucomicrobiales;f__Verrucomicrobiaceae;g__;s__	0	0	0	0	0	0	0	0	0	0	0	0	0	0	0	0	0	0	0	0	0	0	0	0	0	0	0	0	0	0	0	0	0	0	0	0	0	0	0	0	0	0	0	0
OTU_297	0.000120612	0.00062672	6.03062e-05	0.00031336	k__Bacteria;p__Verrucomicrobia;c__Verrucomicrobiae;o__Verrucomicrobiales;f__Verrucomicrobiaceae;g__;s__	0	0	0	0	0	0	0	0	0	0	0	0	0	0	0	0	0	0	0	0	0	0	0	0	0	0	0	0	0	0	0	0	0	0	0	0	0	0	0	0	0	0	0	0
OTU_552	6.03062e-05	0.00031336	0.000120612	0.00062672	k__Bacteria;p__Verrucomicrobia;c__Verrucomicrobiae;o__Verrucomicrobiales;f__Verrucomicrobiaceae;g__;s__	0	0	0	0	0	0	0	0	0	0	0	0	0	0	0	0	0	0	0	0	0	0	0	0	0	0	0	0	0	0	0	0	0	0	0	0	0	0	0	0	0	0	0	0
OTU_687	0.000180919	0.00094008	0	0	k__Bacteria;p__Spirochaetes;c__unidentified_Spirochaetes;o__Spirochaetales;f__Spirochaetaceae;g__Spirochaeta_2;s__	0	0	0	0	0	0	0	0	0	0	0	0	0	0	0	0	0	0	0	0	0	0	0	0	0	0	0	0	0	0	0	0	0	0	0	0	0	0	0	0	0	0	0	0
OTU_763	0	0	0.000120612	0.00062672	k__Bacteria;p__Cyanobacteria;c__unidentified_Cyanobacteria	0	0	0	0	0	0	0	0	0	0	0	0	0	0	0	0	0	0	0	0	0	0	0	0	0	0	0	0	0	0	0	0	0	0	0	0	0	0	0	0	0	0	0	0
OTU_179	0	0	0.000422143	0.00124437	k__Bacteria;p__Cyanobacteria;c__unidentified_Cyanobacteria;o__SubsectionIII;f__FamilyI	0	0	0	0	0	0	0	0	0	0	0	0	0	0	0	0	0	0	0	0	0	0	0	0	0	0	0	0	0	0	0	0	0	0	0	0	0	0	0	0	0	0	0	0
OTU_406	0	0	0.000180919	0.00094008	k__Bacteria;p__Cyanobacteria;c__unidentified_Cyanobacteria;o__SubsectionIII;f__FamilyI	0	0	0	0	0	0	0	0	0	0	0	0	0	0	0	0	0	0	0	0	0	0	0	0	0	0	0	0	0	0	0	0	0	0	0	0	0	0	0	0	0	0	0	0
OTU_813	0	0	6.03062e-05	0.00031336	k__Bacteria;p__Cyanobacteria;c__unidentified_Cyanobacteria;o__SubsectionIV;f__FamilyI;g__Nodularia;s__	0	0	0	0	0	0	0	0	0	0	0	0	0	0	0	0	0	0	0	0	0	0	0	0	0	0	0	0	0	0	0	0	0	0	0	0	0	0	0	0	0	0	0	0
OTU_173	0	0	0.000723674	0.00264613	k__Bacteria;p__Chlamydiae;c__unidentified_Chlamydiae;o__Chlamydiales	0	0	0	0	0	0	0	0	0	0	0	0	0	0	0	0	0	0	0	0	0	0	0	0	0	0	0	0	0	0	0	0	0	0	0	0	0	0	0	0	0	0	0	0
OTU_761	6.03062e-05	0.00031336	6.03062e-05	0.00031336	k__Bacteria;p__Chlamydiae;c__unidentified_Chlamydiae;o__Chlamydiales	0	0	0	0	0	0	0	0	0	0	0	0	0	0	0	0	0	0	0	0	0	0	0	0	0	0	0	0	0	0	0	0	0	0	0	0	0	0	0	0	0	0	0	0
OTU_795	0	0	0.000180919	0.00068983	k__Bacteria;p__Chlamydiae;c__unidentified_Chlamydiae;o__Chlamydiales	0	0	0	0	0	0	0	0	0	0	0	0	0	0	0	0	0	0	0	0	0	0	0	0	0	0	0	0	0	0	0	0	0	0	0	0	0	0	0	0	0	0	0	0
OTU_658	0	0	0.000120612	0.000434552	k__Bacteria;p__Chlamydiae;c__unidentified_Chlamydiae;o__Chlamydiales;f__Parachlamydiaceae;g__Candidatus_Protochlamydia	0	0	0	0	0	0	0	0	0	0	0	0	0	0	0	0	0	0	0	0	0	0	0	0	0	0	0	0	0	0	0	0	0	0	0	0	0	0	0	0	0	0	0	0
OTU_665	0	0	0.000180919	0.00094008	k__Bacteria;p__Chlamydiae;c__unidentified_Chlamydiae;o__Chlamydiales;f__Parachlamydiaceae;g__Neochlamydia	0	0	0	0	0	0	0	0	0	0	0	0	0	0	0	0	0	0	0	0	0	0	0	0	0	0	0	0	0	0	0	0	0	0	0	0	0	0	0	0	0	0	0	0
OTU_653	0.000361837	0.00188016	0	0	k__Bacteria;p__Actinobacteria;c__unidentified_Actinobacteria;o__Corynebacteriales;f__Dietziaceae;g__Dietzia;s__Dietzia_maris	0	0	0	0	0	0	0	0	0	0	0	0	0	0	0	0	0	0	0	0	0	0	0	0	0	0	0	0	0	0	0	0	0	0	0	0	0	0	0	0	0	0	0	0
OTU_123	0	0	0.000663368	0.00264328	k__Bacteria;p__Actinobacteria;c__unidentified_Actinobacteria;o__Corynebacteriales;f__Nocardiaceae;g__Gordonia;s__Gordonia_terrae	0	0	0	0	0	0	0	0	0	0	0	0	0	0	0	0	0	0	0	0	0	0	0	0	0	0	0	0	0	0	0	0	0	0	0	0	0	0	0	0	0	0	0	0
OTU_37	0.00253286	0.0118998	0.00150765	0.00545532	k__Bacteria;p__Actinobacteria;c__unidentified_Actinobacteria;o__Corynebacteriales;f__Nocardiaceae;g__Rhodococcus;s__Rhodococcus_erythropolis	0	0	0	0	0	0	0	0	0	0	0	0	0	0	0	0	0	0	0	0	0	0	0	0	0	0	0	0	0	0	0	0	0	0	0	0	0	0	0	0	0	0	0	0
OTU_765	0.000120612	0.00062672	0.000120612	0.00062672	k__Bacteria;p__Actinobacteria;c__unidentified_Actinobacteria;o__Corynebacteriales;f__Nocardiaceae;g__Rhodococcus;s__Rhodococcus_fascians	0	0	0	0	0	0	0	0	0	0	0	0	0	0	0	0	0	0	0	0	0	0	0	0	0	0	0	0	0	0	0	0	0	0	0	0	0	0	0	0	0	0	0	0
OTU_603	0	0	0.000301531	0.0015668	k__Bacteria;p__Actinobacteria;c__unidentified_Actinobacteria;o__Frankiales;f__Acidothermaceae;g__Acidothermus;s__	0	0	0	0	0	0	0	0	0	0	0	0	0	0	0	0	0	0	0	0	0	0	0	0	0	0	0	0	0	0	0	0	0	0	0	0	0	1	0	0	0	0	0	0
OTU_65	0.000180919	0.00094008	0.00416113	0.00976264	k__Bacteria;p__Actinobacteria;c__unidentified_Actinobacteria;o__Frankiales;f__Cryptosporangiaceae;g__Fodinicola;s__	0	0	0	0	0	0	0	0	0	0	0	0	0	0	0	0	0	0	0	0	0	0	0	0	0	0	0	0	0	0	0	0	0	0	0	0	0	0	0	0	0	0	0	0
OTU_164	6.03062e-05	0.00031336	0.000904593	0.00286805	k__Bacteria;p__Actinobacteria;c__unidentified_Actinobacteria;o__Frankiales;f__Geodermatophilaceae;g__Blastococcus;s__	0	0	0	0	0	0	0	0	0	0	0	0	0	0	0	0	0	0	0	0	0	0	0	0	0	0	0	0	0	0	0	0	0	0	0	0	0	0	0	0	0	0	0	0
OTU_170	0	0	0.00108551	0.0027096	k__Bacteria;p__Actinobacteria;c__unidentified_Actinobacteria;o__Frankiales;f__Nakamurellaceae;g__Nakamurella;s__	0	0	0	0	0	0	0	0	0	0	0	0	0	0	0	0	0	0	0	0	0	0	0	0	0	0	0	0	0	0	0	0	0	0	0	0	0	0	0	0	0	0	0	0
OTU_369	0	0	0.000301531	0.0015668	k__Bacteria;p__Actinobacteria;c__unidentified_Actinobacteria;o__Kineosporiales;f__Kineosporiaceae;g__Kineococcus;s__	0	0	0	0	0	0	0	0	0	0	0	0	0	0	0	0	0	0	0	0	0	0	0	0	0	0	0	0	0	0	0	0	0	0	0	0	0	0	0	0	0	0	0	0
OTU_213	0	0	0.000603062	0.0013659	k__Bacteria;p__Actinobacteria;c__unidentified_Actinobacteria;o__Micrococcales;f__Microbacteriaceae;g__Agromyces	0	0	0	0	0	0	0	0	0	0	0	0	0	0	0	0	0	0	0	0	0	0	0	0	0	0	0	0	0	0	0	0	0	0	0	0	0	0	0	0	0	0	0	0
OTU_7	0.00729705	0.0114725	0.0313592	0.0684507	k__Bacteria;p__Actinobacteria;c__unidentified_Actinobacteria;o__Micrococcales;f__Microbacteriaceae;g__Curtobacterium;s__Curtobacterium_luteum	0	0	0	0	0	0	0	0	0	0	0	0	0	0	0	0	0	0	0	0	0	0	0	0	0	0	0	0	0	0	0	0	0	0	0	0	0	0	0	0	0	0	0	0
OTU_285	0.000301531	0.00101354	0.00144735	0.00344915	k__Bacteria;p__Actinobacteria;c__unidentified_Actinobacteria;o__Micrococcales;f__Microbacteriaceae;g__Microbacterium	0	0	0	0	0	0	0	0	0	0	0	0	0	0	0	0	0	0	0	0	0	0	0	0	0	0	0	0	0	0	0	0	0	0	0	0	0	0	0	0	0	0	0	0
OTU_22	0.0019298	0.00532499	0.00422143	0.00611346	k__Bacteria;p__Actinobacteria;c__unidentified_Actinobacteria;o__Micrococcales;f__Microbacteriaceae;g__Microbacterium;s__Microbacterium_testaceum	0	0	0	0	0	0	0	0	0	0	0	0	0	0	0	0	0	0	0	0	0	0	0	0	0	0	0	0	0	0	0	0	0	0	0	0	0	0	0	0	0	0	0	0
OTU_366	0	0	0.000301531	0.00101354	k__Bacteria;p__Actinobacteria;c__unidentified_Actinobacteria;o__Micromonosporales;f__Micromonosporaceae;g__Catellatospora;s__Catellatospora_citrea	0	0	0	0	0	0	0	0	0	0	0	0	0	0	0	0	0	0	0	0	0	0	0	0	0	0	0	0	0	0	0	0	0	0	0	0	0	0	0	0	0	0	0	0
OTU_303	0	0	0.000301531	0.00128027	k__Bacteria;p__Actinobacteria;c__unidentified_Actinobacteria;o__Propionibacteriales;f__Nocardioidaceae;g__Nocardioides	0	0	0	0	0	0	0	0	0	0	0	0	0	0	0	0	0	0	0	0	0	0	0	0	0	0	0	0	0	0	0	0	0	0	0	0	0	0	0	0	0	0	0	0
OTU_853	0	0	0.000241225	0.000979431	k__Bacteria;p__Actinobacteria;c__unidentified_Actinobacteria;o__Propionibacteriales;f__Nocardioidaceae;g__Nocardioides	0	0	0	0	0	0	0	0	0	0	0	0	0	0	0	0	0	0	0	0	0	0	0	0	0	0	0	0	0	0	0	0	0	0	0	0	0	0	0	0	0	0	0	0
OTU_520	0.000120612	0.00062672	0.00144735	0.00356545	k__Bacteria;p__Actinobacteria;c__unidentified_Actinobacteria;o__Propionibacteriales;f__Nocardioidaceae;g__Nocardioides;s__	0	0	0	0	0	0	0	0	0	0	0	0	0	0	0	0	0	0	0	0	0	0	0	0	0	0	0	0	0	0	0	0	0	0	0	0	0	0	0	0	0	0	0	0
OTU_606	0.000180919	0.00094008	0.000482449	0.0014148	k__Bacteria;p__Actinobacteria;c__unidentified_Actinobacteria;o__Propionibacteriales;f__Nocardioidaceae;g__Nocardioides;s__	0	0	0	0	0	0	0	0	0	0	0	0	0	0	0	0	0	0	0	0	0	0	0	0	0	0	0	0	0	0	0	0	0	0	0	0	0	0	0	0	0	0	0	0
OTU_385	0	0	0.000723674	0.00198567	k__Bacteria;p__Actinobacteria;c__unidentified_Actinobacteria;o__Propionibacteriales;f__Propionibacteriaceae;g__Microlunatus;s__	0	0	0	0	0	0	0	0	0	0	0	0	0	0	0	0	0	0	0	0	0	0	0	0	0	0	0	0	0	0	0	0	0	0	0	0	0	0	0	0	0	0	0	0
OTU_834	0.000180919	0.000521463	0.000241225	0.00125344	k__Bacteria;p__Actinobacteria;c__unidentified_Actinobacteria;o__Propionibacteriales;f__Propionibacteriaceae;g__Propionibacterium;s__	0	0	0	0	0	0	0	0	0	0	0	0	0	0	0	0	0	0	0	0	0	0	0	0	0	0	0	0	0	0	0	0	0	0	0	0	0	0	0	0	0	0	0	0
OTU_629	0.000120612	0.00062672	0.000723674	0.00137966	k__Bacteria;p__Actinobacteria;c__unidentified_Actinobacteria;o__Pseudonocardiales;f__Pseudonocardiaceae;g__Pseudonocardia;s__	0	0	0	0	0	0	0	0	0	0	0	0	0	0	0	0	0	0	0	0	0	0	0	0	0	0	0	0	0	0	0	0	0	0	0	0	0	0	0	0	0	0	0	0
OTU_421	0.000180919	0.00094008	0	0	k__Bacteria;p__Actinobacteria;c__unidentified_Actinobacteria;o__Pseudonocardiales;f__Pseudonocardiaceae;g__Saccharopolyspora;s__	0	0	0	0	0	0	0	0	0	0	0	0	0	0	0	0	0	0	0	0	0	0	0	0	0	0	0	0	0	0	0	0	0	0	0	0	0	0	0	0	0	0	0	0
OTU_35	0.000542756	0.00282024	0.00633215	0.0147607	k__Bacteria;p__Actinobacteria;c__unidentified_Actinobacteria;o__Streptomycetales;f__Streptomycetaceae;g__Streptomyces	0	0	0	0	0	0	0	0	0	0	0	0	0	0	0	0	0	0	0	0	0	0	0	0	0	0	0	0	0	0	0	0	0	0	0	0	0	0	0	0	0	0	0	0
OTU_350	0.000120612	0.00062672	0.000542756	0.0013548	k__Bacteria;p__Actinobacteria;c__unidentified_Actinobacteria;o__Streptomycetales;f__Streptomycetaceae;g__Streptomyces;s__Streptomyces_mutabilis	0	0	0	0	0	0	0	0	0	0	0	0	0	0	0	0	0	0	0	0	0	0	0	0	0	0	0	0	0	0	0	0	0	0	0	0	0	0	0	0	0	0	0	0
OTU_266	0	0	0.000361837	0.00094008	k__Bacteria;p__Actinobacteria;c__unidentified_Actinobacteria;o__Streptosporangiales;f__Streptosporangiaceae;g__Streptosporangium;s__	0	0	0	0	0	0	0	0	0	0	0	0	0	0	0	0	0	0	0	0	0	0	0	0	0	0	0	0	0	0	0	0	0	0	0	0	0	0	0	0	0	0	0	0
OTU_437	0	0	0.000844286	0.00438704	k__Bacteria;p__Acidobacteria;c__unidentified_Acidobacteria;o__Acidobacteriales;f__Acidobacteriaceae_(Subgroup_1);g__Acidobacterium;s__	0	0	0	0	0	0	0	0	0	0	0	0	0	0	0	0	0	0	0	0	0	0	0	0	0	0	0	0	0	0	0	0	0	0	0	0	0	0	0	0	0	0	0	0
OTU_791	0	0	0.000482449	0.00250688	k__Bacteria;p__Acidobacteria;c__unidentified_Acidobacteria;o__Acidobacteriales;f__Acidobacteriaceae_(Subgroup_1);g__Acidobacterium;s__	0	0	0	0	0	0	0	0	0	0	0	0	0	0	0	0	0	0	0	0	0	0	0	0	0	0	0	0	0	0	0	0	0	0	0	0	0	0	0	0	0	0	0	0
OTU_334	0.000241225	0.000742563	0.00174888	0.00460379	k__Bacteria;p__Actinobacteria;c__Thermoleophilia;o__Solirubrobacterales;f__Solirubrobacteraceae;g__Solirubrobacter;s__	0	0	0	0	0	0	0	0	0	0	0	0	0	0	0	0	0	0	0	0	0	0	0	0	0	0	0	0	0	0	0	0	0	0	0	0	0	0	0	0	0	0	0	0
OTU_492	6.03062e-05	0.00031336	0.000482449	0.0014148	k__Bacteria;p__Verrucomicrobia;c__Spartobacteria;o__Chthoniobacterales;f__Chthoniobacteraceae;g__Chthoniobacter;s__	0	0	0	0	0	0	0	0	0	0	0	0	0	0	0	0	0	0	0	0	0	0	0	0	0	0	0	0	0	0	0	0	0	0	0	0	0	0	0	0	0	0	0	0
OTU_119	0.000120612	0.00062672	0.00150765	0.00411244	k__Bacteria;p__Verrucomicrobia;c__Spartobacteria;o__Chthoniobacterales;f__Xiphinematobacteraceae;g__Candidatus_Xiphinematobacter;s__	0	0	0	0	0	0	0	0	0	0	0	0	0	0	0	0	0	0	0	0	0	0	0	0	0	0	0	0	0	0	0	0	0	0	0	0	0	0	0	0	0	0	0	0
OTU_561	0	0	0.000120612	0.000434552	k__Bacteria;p__Acidobacteria;c__Solibacteres;o__Solibacterales;f__Solibacteraceae_(Subgroup_3);g__Bryobacter;s__	0	0	0	0	0	0	0	0	0	0	0	0	0	0	0	0	0	0	0	0	0	0	0	0	0	0	0	0	0	0	0	0	0	0	0	0	0	0	0	0	0	0	0	0
OTU_752	0	0	0.000241225	0.00125344	k__Bacteria;p__Acidobacteria;c__Solibacteres;o__Solibacterales;f__Solibacteraceae_(Subgroup_3);g__Bryobacter;s__	0	0	0	0	0	0	0	0	0	0	0	0	0	0	0	0	0	0	0	0	0	0	0	0	0	0	0	0	0	0	0	0	0	0	0	0	0	0	0	0	0	0	0	0
OTU_472	6.03062e-05	0.00031336	0.000120612	0.00062672	k__Bacteria;p__Actinobacteria;c__Rubrobacteria;o__Rubrobacterales;f__Rubrobacteriaceae;g__Rubrobacter	0	0	0	0	0	0	0	0	0	0	0	0	0	0	0	0	0	0	0	0	0	0	0	0	0	0	0	0	0	0	0	0	0	0	0	0	0	0	0	0	0	0	0	0
OTU_794	0	0	0.000241225	0.000869104	k__Bacteria;p__Actinobacteria;c__Rubrobacteria;o__Rubrobacterales;f__Rubrobacteriaceae;g__Rubrobacter;s__	0	0	0	0	0	0	0	0	0	0	0	0	0	0	0	0	0	0	0	0	0	0	0	0	0	0	0	0	0	0	0	0	0	0	0	0	0	0	0	0	0	0	0	0
OTU_257	0	0	0.00078398	0.00182719	k__Bacteria;p__Planctomycetes;c__Planctomycetacia;o__Brocadiales;f__Brocadiaceae;g__Candidatus_Brocadia	0	0	0	0	0	0	0	0	0	0	0	0	0	0	0	0	0	0	0	0	0	0	0	0	0	1	0	0	0	0	0	0	0	0	0	0	1	0	0	0	0	0	0	0
OTU_154	6.03062e-05	0.00031336	0.000603062	0.00175765	k__Bacteria;p__Planctomycetes;c__Planctomycetacia;o__Planctomycetales;f__Planctomycetaceae;g__Blastopirellula;s__	0	0	0	0	0	0	0	0	0	0	0	0	0	0	0	0	0	0	0	0	0	0	0	0	0	0	0	0	0	0	0	0	0	0	0	0	0	0	0	0	0	0	0	0
OTU_824	0	0	6.03062e-05	0.00031336	k__Bacteria;p__Planctomycetes;c__Planctomycetacia;o__Planctomycetales;f__Planctomycetaceae;g__Blastopirellula;s__	0	0	0	0	0	0	0	0	0	0	0	0	0	0	0	0	0	0	0	0	0	0	0	0	0	0	0	0	0	0	0	0	0	0	0	0	0	0	0	0	0	0	0	0
OTU_533	0.000120612	0.00062672	0	0	k__Bacteria;p__Planctomycetes;c__Planctomycetacia;o__Planctomycetales;f__Planctomycetaceae;g__Schlesneria;s__	0	0	0	0	0	0	0	0	0	0	0	0	0	0	0	0	0	0	0	0	0	0	0	0	0	0	0	0	0	0	0	0	0	0	0	0	0	0	0	0	0	0	0	0
OTU_646	6.03062e-05	0.00031336	0	0	k__Bacteria;p__Planctomycetes;c__Planctomycetacia;o__Planctomycetales;f__Planctomycetaceae;g__Singulisphaera	0	0	0	0	0	0	0	0	0	0	0	0	0	0	0	0	0	0	0	0	0	0	0	0	0	0	0	0	0	0	0	0	0	0	0	0	0	0	0	0	0	0	0	0
OTU_426	6.03062e-05	0.00031336	0.000663368	0.00176409	k__Bacteria;p__Nitrospirae;c__Nitrospira;o__Nitrospirales;f__0319-6A21;g__;s__	0	0	0	0	0	0	0	0	0	0	0	1	1	0	0	0	0	0	0	0	0	0	0	0	0	0	0	0	0	0	0	0	0	0	0	0	0	0	0	0	0	0	0	0
OTU_594	6.03062e-05	0.00031336	0.000180919	0.00094008	k__Bacteria;p__Nitrospirae;c__Nitrospira;o__Nitrospirales;f__0319-6A21;g__;s__	0	0	0	0	0	0	0	0	0	0	0	1	1	0	0	0	0	0	0	0	0	0	0	0	0	0	0	0	0	0	0	0	0	0	0	0	0	0	0	0	0	0	0	0
OTU_598	0	0	0.000361837	0.00130366	k__Bacteria;p__Nitrospirae;c__Nitrospira;o__Nitrospirales;f__0319-6A21;g__;s__	0	0	0	0	0	0	0	0	0	0	0	1	1	0	0	0	0	0	0	0	0	0	0	0	0	0	0	0	0	0	0	0	0	0	0	0	0	0	0	0	0	0	0	0
OTU_778	0.000301531	0.0015668	0.00078398	0.00240539	k__Bacteria;p__Nitrospirae;c__Nitrospira;o__Nitrospirales;f__0319-6A21;g__;s__	0	0	0	0	0	0	0	0	0	0	0	1	1	0	0	0	0	0	0	0	0	0	0	0	0	0	0	0	0	0	0	0	0	0	0	0	0	0	0	0	0	0	0	0
OTU_233	0	0	0.00078398	0.00188217	k__Bacteria;p__Nitrospirae;c__Nitrospira;o__Nitrospirales;f__0319-6A21;g__unidentified_0319-6A21;s__bacterium_WX65	0	0	0	0	0	0	0	0	0	0	0	1	1	0	0	0	0	0	0	0	0	0	0	0	0	0	0	0	0	0	0	0	0	0	0	0	0	0	0	0	0	0	0	0
OTU_289	0.000663368	0.00313721	0.000482449	0.00250688	k__Bacteria;p__Nitrospirae;c__Nitrospira;o__Nitrospirales;f__FW13;g__;s__	0	0	0	0	0	0	0	0	0	0	0	1	1	0	0	0	0	0	0	0	0	0	0	0	0	0	0	0	0	0	0	0	0	0	0	0	0	0	0	0	0	0	0	0
OTU_622	0	0	0.000301531	0.0015668	k__Bacteria;p__Nitrospirae;c__Nitrospira;o__Nitrospirales;f__Nitrospiraceae	0	0	0	0	0	0	0	0	0	0	0	1	1	0	0	0	0	0	0	0	0	0	0	0	0	0	0	0	0	0	0	0	0	0	0	0	0	0	0	0	0	0	0	0
OTU_271	0.000301531	0.0011096	0.000241225	0.00125344	k__Bacteria;p__Nitrospirae;c__Nitrospira;o__Nitrospirales;f__Nitrospiraceae;g__;s__	0	0	0	0	0	0	0	0	0	0	0	1	1	0	0	0	0	0	0	0	0	0	0	0	0	0	0	0	0	0	0	0	0	0	0	0	0	0	0	0	0	0	0	0
OTU_298	0.000120612	0.00062672	0.000241225	0.00125344	k__Bacteria;p__Nitrospirae;c__Nitrospira;o__Nitrospirales;f__Nitrospiraceae;g__;s__	0	0	0	0	0	0	0	0	0	0	0	1	1	0	0	0	0	0	0	0	0	0	0	0	0	0	0	0	0	0	0	0	0	0	0	0	0	0	0	0	0	0	0	0
OTU_300	0.000241225	0.000979431	0.000361837	0.00130366	k__Bacteria;p__Nitrospirae;c__Nitrospira;o__Nitrospirales;f__Nitrospiraceae;g__;s__	0	0	0	0	0	0	0	0	0	0	0	1	1	0	0	0	0	0	0	0	0	0	0	0	0	0	0	0	0	0	0	0	0	0	0	0	0	0	0	0	0	0	0	0
OTU_638	0.000603062	0.00282559	0.000180919	0.00094008	k__Bacteria;p__Nitrospirae;c__Nitrospira;o__Nitrospirales;f__Nitrospiraceae;g__;s__	0	0	0	0	0	0	0	0	0	0	0	1	1	0	0	0	0	0	0	0	0	0	0	0	0	0	0	0	0	0	0	0	0	0	0	0	0	0	0	0	0	0	0	0
OTU_318	0	0	0.000180919	0.00068983	k__Bacteria;p__Nitrospirae;c__Nitrospira;o__Nitrospirales;f__Nitrospiraceae;g__unidentified_Nitrospiraceae	0	0	0	0	0	0	0	0	0	0	0	1	1	0	0	0	0	0	0	0	0	0	0	0	0	0	0	0	0	0	0	0	0	0	0	0	0	0	0	0	0	0	0	0
OTU_344	0.000241225	0.000979431	0	0	k__Bacteria;p__Nitrospirae;c__Nitrospira;o__Nitrospirales;f__Nitrospiraceae;g__unidentified_Nitrospiraceae;s__bacterium_enrichment_culture_clone_C11	0	0	0	0	0	0	0	0	0	0	0	1	1	0	0	0	0	0	0	0	0	0	0	0	0	0	0	0	0	0	0	0	0	0	0	0	0	0	0	0	0	0	0	0
OTU_162	0.000241225	0.000979431	0.00186949	0.00408202	k__Bacteria;p__Nitrospirae;c__Nitrospira;o__Nitrospirales;f__Nitrospiraceae;g__unidentified_Nitrospiraceae;s__Nitrospira_cf._moscoviensis_SBR1015	0	0	0	0	0	0	0	0	0	0	0	1	1	0	0	0	0	0	0	0	0	0	0	0	0	0	0	0	0	0	0	0	0	0	0	0	0	0	0	0	0	0	0	0
OTU_392	0.000422143	0.0015376	0.000301531	0.00128027	k__Bacteria;p__Nitrospirae;c__Nitrospira;o__Nitrospirales;f__Sh765B-TzT-35;g__;s__	0	0	0	0	0	0	0	0	0	0	0	1	1	0	0	0	0	0	0	0	0	0	0	0	0	0	0	0	0	0	0	0	0	0	0	0	0	0	0	0	0	0	0	0
OTU_807	0	0	0.000241225	0.000869104	k__Bacteria;p__Cyanobacteria;c__ML635J-21;o__;f__;g__;s__	0	0	0	0	0	0	0	0	0	0	0	0	0	0	0	0	0	0	0	0	0	0	0	0	0	0	0	0	0	0	0	0	0	0	0	0	0	0	0	0	0	0	0	0
OTU_843	0	0	6.03062e-05	0.00031336	k__Bacteria;p__Cyanobacteria;c__Melainabacteria;o__Vampirovibrionales;f__;g__;s__	0	0	0	0	0	0	0	0	0	0	0	0	0	0	0	0	0	0	0	0	0	0	0	0	0	0	0	0	0	0	0	0	0	0	0	0	0	0	0	0	0	0	0	0
OTU_40	0.000844286	0.00332993	0.00265347	0.00612826	k__Bacteria;p__Ignavibacteriae;c__Ignavibacteria;o__Ignavibacteriales;f__BSV26;g__;s__	0	0	0	0	0	0	0	0	0	0	0	0	0	0	0	0	0	0	0	0	0	0	0	0	0	0	0	0	0	0	0	0	0	0	0	0	0	0	0	0	0	0	0	0
OTU_222	6.03062e-05	0.00031336	0.000180919	0.00068983	k__Bacteria;p__Ignavibacteriae;c__Ignavibacteria;o__Ignavibacteriales;f__BSV26;g__;s__	0	0	0	0	0	0	0	0	0	0	0	0	0	0	0	0	0	0	0	0	0	0	0	0	0	0	0	0	0	0	0	0	0	0	0	0	0	0	0	0	0	0	0	0
OTU_465	0.000241225	0.000979431	0.000120612	0.00062672	k__Bacteria;p__Ignavibacteriae;c__Ignavibacteria;o__Ignavibacteriales;f__BSV26;g__;s__	0	0	0	0	0	0	0	0	0	0	0	0	0	0	0	0	0	0	0	0	0	0	0	0	0	0	0	0	0	0	0	0	0	0	0	0	0	0	0	0	0	0	0	0
OTU_480	0.000120612	0.00062672	0.000301531	0.0011096	k__Bacteria;p__Ignavibacteriae;c__Ignavibacteria;o__Ignavibacteriales;f__BSV26;g__;s__	0	0	0	0	0	0	0	0	0	0	0	0	0	0	0	0	0	0	0	0	0	0	0	0	0	0	0	0	0	0	0	0	0	0	0	0	0	0	0	0	0	0	0	0
OTU_726	0	0	6.03062e-05	0.00031336	k__Bacteria;p__Ignavibacteriae;c__Ignavibacteria;o__Ignavibacteriales;f__BSV26;g__;s__	0	0	0	0	0	0	0	0	0	0	0	0	0	0	0	0	0	0	0	0	0	0	0	0	0	0	0	0	0	0	0	0	0	0	0	0	0	0	0	0	0	0	0	0
OTU_105	0.000542756	0.002258	0.00150765	0.00358236	k__Bacteria;p__Ignavibacteriae;c__Ignavibacteria;o__Ignavibacteriales;f__Ignavibacteriaceae;g__Ignavibacterium;s__	0	0	0	0	0	0	0	0	0	0	0	0	0	0	0	0	0	0	0	0	0	0	0	0	0	0	0	0	0	0	0	0	0	0	0	0	0	0	0	0	0	0	0	0
OTU_654	0.000180919	0.00094008	6.03062e-05	0.00031336	k__Bacteria;p__Ignavibacteriae;c__Ignavibacteria;o__Ignavibacteriales;f__LD-RB-34;g__;s__	0	0	0	0	0	0	0	0	0	0	0	0	0	0	0	0	0	0	0	0	0	0	0	0	0	0	0	0	0	0	0	0	0	0	0	0	0	0	0	0	0	0	0	0
OTU_86	6.03062e-05	0.00031336	0.00120612	0.00261743	k__Bacteria;p__Ignavibacteriae;c__Ignavibacteria;o__Ignavibacteriales;f__PHOS-HE36;g__;s__	0	0	0	0	0	0	0	0	0	0	0	0	0	0	0	0	0	0	0	0	0	0	0	0	0	0	0	0	0	0	0	0	0	0	0	0	0	0	0	0	0	0	0	0
OTU_711	0	0	0.000361837	0.000824505	k__Bacteria;p__Acidobacteria;c__Holophagae;o__Holophagales;f__Holophagaceae;g__Geothrix;s__	0	0	0	0	0	0	0	0	0	0	0	0	0	0	0	0	0	0	0	0	0	0	0	0	0	0	0	0	0	0	0	0	0	0	0	0	0	0	0	0	0	0	0	0
OTU_779	0.000120612	0.00062672	6.03062e-05	0.00031336	k__Bacteria;p__Proteobacteria;c__Gammaproteobacteria;o__Aeromonadales;f__Aeromonadaceae;g__Aeromonas	0	0	0	0	0	0	0	0	0	0	0	0	0	0	0	0	0	0	0	0	0	0	0	0	0	0	0	0	0	0	0	0	0	0	0	0	0	0	0	0	0	0	0	0
OTU_306	0.000180919	0.00094008	0	0	k__Bacteria;p__Proteobacteria;c__Gammaproteobacteria;o__Alteromonadales;f__Alteromonadaceae;g__Marinobacter	0	0	0	0	0	0	0	0	0	0	0	0	0	0	0	0	0	0	0	0	0	0	0	0	0	0	0	0	0	0	0	0	0	0	0	0	0	0	0	0	0	0	0	0
OTU_115	0.000603062	0.0031336	0.0010252	0.00532712	k__Bacteria;p__Proteobacteria;c__Gammaproteobacteria;o__Chromatiales;f__Ectothiorhodospiraceae;g__Thioalkalispira;s__	0	0	0	0	0	0	0	0	0	0	0	0	0	0	0	0	0	0	0	0	0	0	0	0	0	0	0	0	0	0	0	0	0	0	0	0	0	0	0	0	0	0	0	0
OTU_4	0.0221324	0.0315386	0.147328	0.210987	k__Bacteria;p__Proteobacteria;c__Gammaproteobacteria;o__Enterobacteriales;f__Enterobacteriaceae;g__Pantoea;s__Pantoea_ananatis	0	0	0	0	0	0	0	0	0	0	0	0	0	0	0	0	0	0	0	0	0	0	0	0	0	0	0	0	0	0	0	0	0	0	0	0	0	0	0	0	0	0	0	0
OTU_797	0	0	0.000301531	0.0015668	k__Bacteria;p__Proteobacteria;c__Gammaproteobacteria;o__Legionellales;f__Coxiellaceae;g__Aquicella	0	0	0	0	0	0	0	0	0	0	0	0	0	0	0	0	0	0	0	0	0	0	0	0	0	0	0	0	0	0	0	0	0	0	0	0	0	0	0	0	0	0	0	0
OTU_269	0	0	0.000482449	0.00117891	k__Bacteria;p__Proteobacteria;c__Gammaproteobacteria;o__Legionellales;f__Coxiellaceae;g__Aquicella;s__	0	0	0	0	0	0	0	0	0	0	0	0	0	0	0	0	0	0	0	0	0	0	0	0	0	0	0	0	0	0	0	0	0	0	0	0	0	0	0	0	0	0	0	0
OTU_506	0	0	0.000120612	0.00062672	k__Bacteria;p__Proteobacteria;c__Gammaproteobacteria;o__Legionellales;f__Coxiellaceae;g__Aquicella;s__	0	0	0	0	0	0	0	0	0	0	0	0	0	0	0	0	0	0	0	0	0	0	0	0	0	0	0	0	0	0	0	0	0	0	0	0	0	0	0	0	0	0	0	0
OTU_671	0	0	0.000120612	0.000434552	k__Bacteria;p__Proteobacteria;c__Gammaproteobacteria;o__Legionellales;f__Coxiellaceae;g__Aquicella;s__	0	0	0	0	0	0	0	0	0	0	0	0	0	0	0	0	0	0	0	0	0	0	0	0	0	0	0	0	0	0	0	0	0	0	0	0	0	0	0	0	0	0	0	0
OTU_451	0	0	0.000120612	0.00062672	k__Bacteria;p__Proteobacteria;c__Gammaproteobacteria;o__Legionellales;f__Coxiellaceae;g__Coxiella;s__	0	0	0	0	0	0	0	0	0	0	0	0	0	0	0	0	0	0	0	0	0	0	0	0	0	0	0	0	0	0	0	0	0	0	0	0	0	0	0	0	0	0	0	0
OTU_684	0	0	0.000180919	0.00068983	k__Bacteria;p__Proteobacteria;c__Gammaproteobacteria;o__Legionellales;f__Coxiellaceae;g__Coxiella;s__	0	0	0	0	0	0	0	0	0	0	0	0	0	0	0	0	0	0	0	0	0	0	0	0	0	0	0	0	0	0	0	0	0	0	0	0	0	0	0	0	0	0	0	0
OTU_806	0	0	0.000180919	0.00094008	k__Bacteria;p__Proteobacteria;c__Gammaproteobacteria;o__Legionellales;f__Legionellaceae	0	0	0	0	0	0	0	0	0	0	0	0	0	0	0	0	0	0	0	0	0	0	0	0	0	0	0	0	0	0	0	0	0	0	0	0	0	0	0	0	0	0	0	0
OTU_348	0.000120612	0.00062672	0.000542756	0.00162827	k__Bacteria;p__Proteobacteria;c__Gammaproteobacteria;o__Legionellales;f__Legionellaceae;g__Legionella	0	0	0	0	0	0	0	0	0	0	0	0	0	0	0	0	0	0	0	0	0	0	0	0	0	0	0	0	0	0	0	0	0	0	0	0	0	0	0	0	0	0	0	0
OTU_611	0	0	0	0	k__Bacteria;p__Proteobacteria;c__Gammaproteobacteria;o__Legionellales;f__Legionellaceae;g__Legionella;s__	0	0	0	0	0	0	0	0	0	0	0	0	0	0	0	0	0	0	0	0	0	0	0	0	0	0	0	0	0	0	0	0	0	0	0	0	0	0	0	0	0	0	0	0
OTU_758	6.03062e-05	0.00031336	6.03062e-05	0.00031336	k__Bacteria;p__Proteobacteria;c__Gammaproteobacteria;o__Legionellales;f__Legionellaceae;g__Legionella;s__	0	0	0	0	0	0	0	0	0	0	0	0	0	0	0	0	0	0	0	0	0	0	0	0	0	0	0	0	0	0	0	0	0	0	0	0	0	0	0	0	0	0	0	0
OTU_340	0.000120612	0.00062672	0.000120612	0.000434552	k__Bacteria;p__Proteobacteria;c__Gammaproteobacteria;o__Legionellales;f__Legionellaceae;g__Legionella;s__Legionella_geestiana	0	0	0	0	0	0	0	0	0	0	0	0	0	0	0	0	0	0	0	0	0	0	0	0	0	0	0	0	0	0	0	0	0	0	0	0	0	0	0	0	0	0	0	0
OTU_724	0.000241225	0.000869104	0.000120612	0.000434552	k__Bacteria;p__Proteobacteria;c__Gammaproteobacteria;o__Methylococcales;f__Crenotrichaceae;g__Crenothrix;s__	1	0	0	0	0	0	0	0	0	1	0	0	0	0	0	0	0	0	0	0	0	0	0	0	0	0	0	0	0	0	0	0	0	0	0	0	0	0	0	0	0	0	0	0
OTU_745	0	0	0	0	k__Bacteria;p__Proteobacteria;c__Gammaproteobacteria;o__Methylococcales;f__Methylococcaceae	1	0	0	0	0	0	0	0	0	1	0	0	0	0	0	0	0	0	0	0	0	0	0	0	0	0	0	0	0	0	0	0	0	0	0	0	0	0	0	0	0	0	0	0
OTU_648	0	0	0.000120612	0.000434552	k__Bacteria;p__Proteobacteria;c__Gammaproteobacteria;o__Pseudomonadales;f__Moraxellaceae;g__Acinetobacter	0	0	0	0	0	0	0	0	0	0	0	0	0	0	0	0	0	0	0	0	0	0	0	0	0	0	0	0	0	0	0	0	0	0	0	0	0	0	0	0	0	0	0	0
OTU_138	0.000422143	0.00132378	0.000603062	0.00175765	k__Bacteria;p__Proteobacteria;c__Gammaproteobacteria;o__Pseudomonadales;f__Moraxellaceae;g__Acinetobacter;s__Acinetobacter_lwoffii	0	0	0	0	0	0	0	0	0	0	0	0	0	0	0	0	0	0	0	0	0	0	0	0	0	0	0	0	0	0	0	0	0	0	0	0	0	0	0	0	0	0	0	1
OTU_15	0.00325653	0.013112	0.0264141	0.068422	k__Bacteria;p__Proteobacteria;c__Gammaproteobacteria;o__Pseudomonadales;f__Pseudomonadaceae;g__Pseudomonas	0	0	0	0	0	0	0	0	0	0	0	0	0	0	0	0	0	0	0	0	0	0	0	0	0	0	0	0	0	0	0	0	0	0	0	0	0	0	0	0	0	0	0	0
OTU_331	0	0	0.000361837	0.0011365	k__Bacteria;p__Proteobacteria;c__Gammaproteobacteria;o__Pseudomonadales;f__Pseudomonadaceae;g__Pseudomonas	0	0	0	0	0	0	0	0	0	0	0	0	0	0	0	0	0	0	0	0	0	0	0	0	0	0	0	0	0	0	0	0	0	0	0	0	0	0	0	0	0	0	0	0
OTU_836	0.000180919	0.00094008	0.000120612	0.00062672	k__Bacteria;p__Proteobacteria;c__Gammaproteobacteria;o__Pseudomonadales;f__Pseudomonadaceae;g__Pseudomonas	0	0	0	0	0	0	0	0	0	0	0	0	0	0	0	0	0	0	0	0	0	0	0	0	0	0	0	0	0	0	0	0	0	0	0	0	0	0	0	0	0	0	0	0
OTU_68	0.000361837	0.00104293	0.00120612	0.00172512	k__Bacteria;p__Proteobacteria;c__Gammaproteobacteria;o__Pseudomonadales;f__Pseudomonadaceae;g__Pseudomonas;s__Pseudomonas_psychrotolerans	0	0	0	0	0	0	0	0	0	0	0	0	0	0	0	0	0	0	0	0	0	0	0	0	0	0	0	0	0	0	0	0	0	0	0	0	0	0	0	0	0	0	0	0
OTU_72	0.00271378	0.011281	0.000663368	0.00129785	k__Bacteria;p__Proteobacteria;c__Gammaproteobacteria;o__Vibrionales;f__Vibrionaceae;g__Vibrio	0	0	0	0	0	0	0	0	0	0	0	0	0	0	0	0	0	0	0	0	0	0	0	0	0	0	0	0	0	0	0	0	0	0	0	0	0	0	0	0	0	0	0	0
OTU_13	0.0077795	0.0404234	0.0116391	0.0538384	k__Bacteria;p__Proteobacteria;c__Gammaproteobacteria;o__Xanthomonadales;f__Xanthomonadaceae;g__Arenimonas;s__	0	0	0	0	0	0	0	0	0	0	0	0	0	0	0	0	0	0	0	0	0	0	0	0	0	0	0	0	0	0	0	0	0	0	0	0	0	0	0	0	0	0	0	0
OTU_339	6.03062e-05	0.00031336	0.000361837	0.00094008	k__Bacteria;p__Proteobacteria;c__Gammaproteobacteria;o__Xanthomonadales;f__Xanthomonadaceae;g__Arenimonas;s__	0	0	0	0	0	0	0	0	0	0	0	0	0	0	0	0	0	0	0	0	0	0	0	0	0	0	0	0	0	0	0	0	0	0	0	0	0	0	0	0	0	0	0	0
OTU_482	6.03062e-05	0.00031336	6.03062e-05	0.00031336	k__Bacteria;p__Proteobacteria;c__Gammaproteobacteria;o__Xanthomonadales;f__Xanthomonadaceae;g__Arenimonas;s__	0	0	0	0	0	0	0	0	0	0	0	0	0	0	0	0	0	0	0	0	0	0	0	0	0	0	0	0	0	0	0	0	0	0	0	0	0	0	0	0	0	0	0	0
OTU_551	0	0	0.000180919	0.00094008	k__Bacteria;p__Proteobacteria;c__Gammaproteobacteria;o__Xanthomonadales;f__Xanthomonadaceae;g__Arenimonas;s__	0	0	0	0	0	0	0	0	0	0	0	0	0	0	0	0	0	0	0	0	0	0	0	0	0	0	0	0	0	0	0	0	0	0	0	0	0	0	0	0	0	0	0	0
OTU_502	6.03062e-05	0.00031336	0.00078398	0.00227466	k__Bacteria;p__Proteobacteria;c__Gammaproteobacteria;o__Xanthomonadales;f__Xanthomonadaceae;g__Lysobacter;s__	0	0	0	0	0	0	0	0	0	0	0	0	0	0	0	0	0	0	0	0	0	0	0	0	0	0	0	0	0	0	1	0	0	0	0	0	0	0	0	0	0	0	0	0
OTU_586	6.03062e-05	0.00031336	0.000120612	0.000434552	k__Bacteria;p__Proteobacteria;c__Gammaproteobacteria;o__Xanthomonadales;f__Xanthomonadaceae;g__Lysobacter;s__Lysobacter_brunescens	0	0	0	0	0	0	0	0	0	0	0	0	0	0	0	0	0	0	0	0	0	0	0	0	0	0	0	0	0	0	1	0	0	0	0	0	0	0	0	0	0	0	0	0
OTU_378	6.03062e-05	0.00031336	0.00114582	0.00420776	k__Bacteria;p__Proteobacteria;c__Gammaproteobacteria;o__Xanthomonadales;f__Xanthomonadaceae;g__Lysobacter;s__Lysobacter_soli	0	0	0	0	0	0	0	0	0	0	0	0	0	0	0	0	0	0	0	0	0	0	0	0	0	0	0	0	0	0	1	0	0	0	0	0	0	0	0	0	0	0	0	0
OTU_12	0.00416113	0.0200153	0.016946	0.0449342	k__Bacteria;p__Proteobacteria;c__Gammaproteobacteria;o__Xanthomonadales;f__Xanthomonadaceae;g__Thermomonas;s__	0	0	0	0	0	0	0	0	0	0	0	0	0	0	0	0	0	0	0	0	0	0	0	0	0	0	0	0	0	0	0	0	0	0	0	0	0	0	0	0	0	0	0	0
OTU_769	0	0	0.000120612	0.00062672	k__Bacteria;p__Proteobacteria;c__Gammaproteobacteria;o__Xanthomonadales;f__Xanthomonadaceae;g__Thermomonas;s__Thermomonas_hydrothermalis	0	0	0	0	0	0	0	0	0	0	0	0	0	0	0	0	0	0	0	0	0	0	0	0	0	0	0	0	0	0	0	0	0	0	0	0	0	0	0	0	0	0	0	0
OTU_2	3.21287	3.1627	45.8399	13.0668	k__Bacteria;p__Proteobacteria;c__Gammaproteobacteria;o__Xanthomonadales;f__Xanthomonadaceae;g__Xanthomonas	0	0	0	0	0	0	0	0	0	0	0	0	0	0	0	0	0	0	0	0	0	0	0	0	0	0	0	0	0	0	0	0	0	0	0	0	0	0	0	0	0	0	0	0
OTU_160	0.082137	0.0330296	0.309129	0.0909856	k__Bacteria;p__Proteobacteria;c__Gammaproteobacteria;o__Xanthomonadales;f__Xanthomonadaceae;g__Xanthomonas	0	0	0	0	0	0	0	0	0	0	0	0	0	0	0	0	0	0	0	0	0	0	0	0	0	0	0	0	0	0	0	0	0	0	0	0	0	0	0	0	0	0	0	0
OTU_191	0.00078398	0.00122602	0.00404051	0.0041481	k__Bacteria;p__Proteobacteria;c__Gammaproteobacteria;o__Xanthomonadales;f__Xanthomonadaceae;g__Xanthomonas	0	0	0	0	0	0	0	0	0	0	0	0	0	0	0	0	0	0	0	0	0	0	0	0	0	0	0	0	0	0	0	0	0	0	0	0	0	0	0	0	0	0	0	0
OTU_234	0.000723674	0.0011365	0.00790011	0.00508333	k__Bacteria;p__Proteobacteria;c__Gammaproteobacteria;o__Xanthomonadales;f__Xanthomonadaceae;g__Xanthomonas	0	0	0	0	0	0	0	0	0	0	0	0	0	0	0	0	0	0	0	0	0	0	0	0	0	0	0	0	0	0	0	0	0	0	0	0	0	0	0	0	0	0	0	0
OTU_418	0.00186949	0.0031191	0.0330478	0.0139837	k__Bacteria;p__Proteobacteria;c__Gammaproteobacteria;o__Xanthomonadales;f__Xanthomonadaceae;g__Xanthomonas	0	0	0	0	0	0	0	0	0	0	0	0	0	0	0	0	0	0	0	0	0	0	0	0	0	0	0	0	0	0	0	0	0	0	0	0	0	0	0	0	0	0	0	0
OTU_736	0.00886501	0.0128316	0.104631	0.0278443	k__Bacteria;p__Proteobacteria;c__Gammaproteobacteria;o__Xanthomonadales;f__Xanthomonadaceae;g__Xanthomonas	0	0	0	0	0	0	0	0	0	0	0	0	0	0	0	0	0	0	0	0	0	0	0	0	0	0	0	0	0	0	0	0	0	0	0	0	0	0	0	0	0	0	0	0
OTU_307	0.000482449	0.00250688	0.000361837	0.00137966	k__Bacteria;p__Bacteroidetes;c__Flavobacteriia;o__Flavobacteriales;f__Flavobacteriaceae;g__Actibacter;s__	0	0	0	0	0	0	0	0	0	0	0	0	0	0	0	0	0	0	0	0	0	0	0	0	0	0	0	0	0	0	0	0	0	0	0	0	0	0	0	0	0	0	0	0
OTU_329	0	0	0.000361837	0.00188016	k__Bacteria;p__Bacteroidetes;c__Flavobacteriia;o__Flavobacteriales;f__Flavobacteriaceae;g__Flavobacterium	0	0	0	0	0	0	0	0	0	0	0	0	0	0	0	0	0	0	0	0	0	0	0	0	0	0	0	0	0	0	0	0	0	0	0	0	0	0	0	0	0	0	0	0
OTU_751	0.000241225	0.000742563	0.000361837	0.00104293	k__Bacteria;p__Firmicutes;c__Erysipelotrichia;o__Erysipelotrichales;f__Erysipelotrichaceae;g__Turicibacter;s__	0	0	0	0	0	0	0	0	0	0	0	0	0	0	0	0	0	0	0	0	0	0	0	0	0	0	0	0	0	0	0	0	0	0	0	0	0	0	0	0	0	0	0	0
OTU_247	0	0	0.000301531	0.000907372	k__Bacteria;p__Proteobacteria;c__Deltaproteobacteria;o__Bdellovibrionales;f__Bdellovibrionaceae;g__Bdellovibrio;s__	0	0	0	0	0	0	0	0	0	0	0	0	0	0	0	0	0	0	0	0	0	0	0	0	0	0	0	0	0	0	0	0	0	0	0	0	0	0	0	0	0	0	0	0
OTU_805	0	0	0.000180919	0.00094008	k__Bacteria;p__Proteobacteria;c__Deltaproteobacteria;o__Bdellovibrionales;f__Bdellovibrionaceae;g__Bdellovibrio;s__	0	0	0	0	0	0	0	0	0	0	0	0	0	0	0	0	0	0	0	0	0	0	0	0	0	0	0	0	0	0	0	0	0	0	0	0	0	0	0	0	0	0	0	0
OTU_416	0	0	0.000301531	0.0011096	k__Bacteria;p__Proteobacteria;c__Deltaproteobacteria;o__Desulfarculales;f__Desulfarculaceae;g__Desulfatiglans	0	0	0	0	0	0	0	0	0	0	0	0	0	1	0	0	0	0	1	0	0	0	0	0	0	0	0	0	0	0	0	0	0	0	0	0	0	0	0	0	0	0	0	0
OTU_153	0.000482449	0.00220383	0.000422143	0.00115953	k__Bacteria;p__Proteobacteria;c__Deltaproteobacteria;o__Desulfarculales;f__Desulfarculaceae;g__Desulfatiglans;s__	0	0	0	0	0	0	0	0	0	0	0	0	0	1	0	0	0	0	1	0	0	0	0	0	0	0	0	0	0	0	0	0	0	0	0	0	0	0	0	0	0	0	0	0
OTU_101	0.000180919	0.00094008	0.0010252	0.00247962	k__Bacteria;p__Proteobacteria;c__Deltaproteobacteria;o__Desulfobacterales;f__Desulfobacteraceae	0	0	0	0	0	0	0	0	0	0	0	0	0	1	0	0	0	0	1	0	0	0	0	0	0	0	0	0	0	0	0	0	0	0	0	0	0	0	0	0	0	0	0	0
OTU_199	0.000120612	0.00062672	0.000422143	0.00124437	k__Bacteria;p__Proteobacteria;c__Deltaproteobacteria;o__Desulfobacterales;f__Desulfobacteraceae	0	0	0	0	0	0	0	0	0	0	0	0	0	1	0	0	0	0	1	0	0	0	0	0	0	0	0	0	0	0	0	0	0	0	0	0	0	0	0	0	0	0	0	0
OTU_204	0	0	0.000361837	0.0011365	k__Bacteria;p__Proteobacteria;c__Deltaproteobacteria;o__Desulfobacterales;f__Desulfobacteraceae	0	0	0	0	0	0	0	0	0	0	0	0	0	1	0	0	0	0	1	0	0	0	0	0	0	0	0	0	0	0	0	0	0	0	0	0	0	0	0	0	0	0	0	0
OTU_792	0	0	0.000120612	0.00062672	k__Bacteria;p__Proteobacteria;c__Deltaproteobacteria;o__Desulfobacterales;f__Desulfobacteraceae	0	0	0	0	0	0	0	0	0	0	0	0	0	1	0	0	0	0	1	0	0	0	0	0	0	0	0	0	0	0	0	0	0	0	0	0	0	0	0	0	0	0	0	0
OTU_241	0	0	0.000241225	0.000742563	k__Bacteria;p__Proteobacteria;c__Deltaproteobacteria;o__Desulfobacterales;f__Desulfobacteraceae;g__Desulfatirhabdium;s__	0	0	0	0	0	0	0	0	0	0	0	0	0	1	0	0	0	0	1	0	0	0	0	0	0	0	0	0	0	0	0	0	0	0	0	0	0	0	0	0	0	0	0	0
OTU_410	0.000241225	0.00125344	0.000120612	0.00062672	k__Bacteria;p__Proteobacteria;c__Deltaproteobacteria;o__Desulfobacterales;f__Desulfobacteraceae;g__Desulfatitalea;s__	0	0	0	0	0	0	0	0	0	0	0	0	0	1	0	0	0	0	1	0	0	0	0	0	0	0	0	0	0	0	0	0	0	0	0	0	0	0	0	0	0	0	0	0
OTU_270	0.000964899	0.00286541	0.0010252	0.00207678	k__Bacteria;p__Proteobacteria;c__Deltaproteobacteria;o__Desulfobacterales;f__Desulfobacteraceae;g__Sva0081_sediment_group	0	0	0	0	0	0	0	0	0	0	0	0	0	1	0	0	0	0	1	0	0	0	0	0	0	0	0	0	0	0	0	0	0	0	0	0	0	0	0	0	0	0	0	0
OTU_219	0	0	0.000542756	0.00221238	k__Bacteria;p__Proteobacteria;c__Deltaproteobacteria;o__Desulfobacterales;f__Desulfobacteraceae;g__Sva0081_sediment_group;s__	0	0	0	0	0	0	0	0	0	0	0	0	0	1	0	0	0	0	1	0	0	0	0	0	0	0	0	0	0	0	0	0	0	0	0	0	0	0	0	0	0	0	0	0
OTU_460	0.000180919	0.00094008	0.00078398	0.0017705	k__Bacteria;p__Proteobacteria;c__Deltaproteobacteria;o__Desulfobacterales;f__Desulfobulbaceae;g__Desulfobulbus;s__	0	0	0	0	0	0	0	0	0	0	0	0	0	1	0	0	1	0	1	0	0	0	0	0	0	0	0	0	0	0	0	0	0	0	0	0	0	0	0	0	0	0	0	0
OTU_754	0.000120612	0.00062672	0.000301531	0.00128027	k__Bacteria;p__Proteobacteria;c__Deltaproteobacteria;o__Desulfobacterales;f__Desulfobulbaceae;g__Desulfobulbus;s__	0	0	0	0	0	0	0	0	0	0	0	0	0	1	0	0	1	0	1	0	0	0	0	0	0	0	0	0	0	0	0	0	0	0	0	0	0	0	0	0	0	0	0	0
OTU_64	0.000241225	0.00125344	0.00180919	0.00412252	k__Bacteria;p__Proteobacteria;c__Deltaproteobacteria;o__Desulfobacterales;f__Desulfobulbaceae;g__Desulfoprunum;s__	0	0	0	0	0	0	0	0	0	0	0	0	0	1	0	0	0	0	1	0	0	0	0	0	0	0	0	0	0	0	0	0	0	0	0	0	0	0	0	0	0	0	0	0
OTU_515	0	0	0.000482449	0.00167852	k__Bacteria;p__Proteobacteria;c__Deltaproteobacteria;o__Desulfurellales;f__Desulfurellaceae;g__G55;s__	0	0	0	0	0	0	0	0	0	0	0	0	0	0	1	0	0	0	1	0	0	0	0	0	0	0	0	0	0	0	0	0	0	0	0	0	0	0	0	0	0	0	0	0
OTU_317	0.000120612	0.000434552	0.000603062	0.00163752	k__Bacteria;p__Proteobacteria;c__Deltaproteobacteria;o__Desulfurellales;f__Desulfurellaceae;g__H16	0	0	0	0	0	0	0	0	0	0	0	0	0	0	1	0	0	0	1	0	0	0	0	0	0	0	0	0	0	0	0	0	0	0	0	0	0	0	0	0	0	0	0	0
OTU_413	0	0	0	0	k__Bacteria;p__Proteobacteria;c__Deltaproteobacteria;o__Desulfurellales;f__Desulfurellaceae;g__H16	0	0	0	0	0	0	0	0	0	0	0	0	0	0	1	0	0	0	1	0	0	0	0	0	0	0	0	0	0	0	0	0	0	0	0	0	0	0	0	0	0	0	0	0
OTU_542	0	0	0.000180919	0.00068983	k__Bacteria;p__Proteobacteria;c__Deltaproteobacteria;o__Desulfurellales;f__Desulfurellaceae;g__H16	0	0	0	0	0	0	0	0	0	0	0	0	0	0	1	0	0	0	1	0	0	0	0	0	0	0	0	0	0	0	0	0	0	0	0	0	0	0	0	0	0	0	0	0
OTU_144	0.000241225	0.000979431	0.00349776	0.00916318	k__Bacteria;p__Proteobacteria;c__Deltaproteobacteria;o__Desulfurellales;f__Desulfurellaceae;g__H16;s__	0	0	0	0	0	0	0	0	0	0	0	0	0	0	1	0	0	0	1	0	0	0	0	0	0	0	0	0	0	0	0	0	0	0	0	0	0	0	0	0	0	0	0	0
OTU_231	0.000120612	0.00062672	0.000542756	0.00142808	k__Bacteria;p__Proteobacteria;c__Deltaproteobacteria;o__Desulfurellales;f__Desulfurellaceae;g__H16;s__	0	0	0	0	0	0	0	0	0	0	0	0	0	0	1	0	0	0	1	0	0	0	0	0	0	0	0	0	0	0	0	0	0	0	0	0	0	0	0	0	0	0	0	0
OTU_256	0.000241225	0.00125344	0.000482449	0.00148513	k__Bacteria;p__Proteobacteria;c__Deltaproteobacteria;o__Desulfurellales;f__Desulfurellaceae;g__H16;s__	0	0	0	0	0	0	0	0	0	0	0	0	0	0	1	0	0	0	1	0	0	0	0	0	0	0	0	0	0	0	0	0	0	0	0	0	0	0	0	0	0	0	0	0
OTU_264	0.000120612	0.00062672	0.000723674	0.00170973	k__Bacteria;p__Proteobacteria;c__Deltaproteobacteria;o__Desulfurellales;f__Desulfurellaceae;g__H16;s__	0	0	0	0	0	0	0	0	0	0	0	0	0	0	1	0	0	0	1	0	0	0	0	0	0	0	0	0	0	0	0	0	0	0	0	0	0	0	0	0	0	0	0	0
OTU_507	6.03062e-05	0.00031336	0.000844286	0.00231906	k__Bacteria;p__Proteobacteria;c__Deltaproteobacteria;o__Desulfurellales;f__Desulfurellaceae;g__H16;s__	0	0	0	0	0	0	0	0	0	0	0	0	0	0	1	0	0	0	1	0	0	0	0	0	0	0	0	0	0	0	0	0	0	0	0	0	0	0	0	0	0	0	0	0
OTU_572	0	0	0.000361837	0.0011365	k__Bacteria;p__Proteobacteria;c__Deltaproteobacteria;o__Desulfurellales;f__Desulfurellaceae;g__H16;s__	0	0	0	0	0	0	0	0	0	0	0	0	0	0	1	0	0	0	1	0	0	0	0	0	0	0	0	0	0	0	0	0	0	0	0	0	0	0	0	0	0	0	0	0
OTU_396	0.000964899	0.00293572	0.000844286	0.00347968	k__Bacteria;p__Proteobacteria;c__Deltaproteobacteria;o__Desulfuromonadales;f__Geobacteraceae;g__Geobacter	0	0	0	0	0	0	0	0	0	0	0	0	0	0	0	0	0	0	0	0	0	0	0	0	0	0	0	0	0	0	0	0	0	0	0	0	0	0	0	0	0	0	0	0
OTU_634	0.000301531	0.00128027	0.000361837	0.00130366	k__Bacteria;p__Proteobacteria;c__Deltaproteobacteria;o__Desulfuromonadales;f__Geobacteraceae;g__Geobacter	0	0	0	0	0	0	0	0	0	0	0	0	0	0	0	0	0	0	0	0	0	0	0	0	0	0	0	0	0	0	0	0	0	0	0	0	0	0	0	0	0	0	0	0
OTU_368	0.000844286	0.00293958	0.00144735	0.00373311	k__Bacteria;p__Proteobacteria;c__Deltaproteobacteria;o__Myxococcales;f__Haliangiaceae;g__Haliangium;s__	0	0	0	0	0	0	0	0	0	0	0	0	0	0	0	0	0	0	0	0	0	0	0	0	0	0	0	0	0	0	0	0	0	0	0	0	0	0	0	0	0	0	0	0
OTU_455	0.000180919	0.00068983	0.000241225	0.000869104	k__Bacteria;p__Proteobacteria;c__Deltaproteobacteria;o__Myxococcales;f__Haliangiaceae;g__Haliangium;s__	0	0	0	0	0	0	0	0	0	0	0	0	0	0	0	0	0	0	0	0	0	0	0	0	0	0	0	0	0	0	0	0	0	0	0	0	0	0	0	0	0	0	0	0
OTU_770	0	0	0.000120612	0.000434552	k__Bacteria;p__Proteobacteria;c__Deltaproteobacteria;o__Myxococcales;f__Haliangiaceae;g__Haliangium;s__	0	0	0	0	0	0	0	0	0	0	0	0	0	0	0	0	0	0	0	0	0	0	0	0	0	0	0	0	0	0	0	0	0	0	0	0	0	0	0	0	0	0	0	0
OTU_801	0	0	0.000120612	0.00062672	k__Bacteria;p__Proteobacteria;c__Deltaproteobacteria;o__Myxococcales;f__Haliangiaceae;g__Haliangium;s__	0	0	0	0	0	0	0	0	0	0	0	0	0	0	0	0	0	0	0	0	0	0	0	0	0	0	0	0	0	0	0	0	0	0	0	0	0	0	0	0	0	0	0	0
OTU_828	6.03062e-05	0.00031336	0	0	k__Bacteria;p__Proteobacteria;c__Deltaproteobacteria;o__Myxococcales;f__Phaselicystidaceae;g__Phaselicystis;s__	0	0	0	0	0	0	0	0	0	0	0	0	0	0	0	0	0	0	0	0	0	0	0	0	0	0	0	0	0	0	0	0	0	0	0	0	0	0	0	0	0	0	0	0
OTU_556	6.03062e-05	0.00031336	0.000180919	0.00068983	k__Bacteria;p__Proteobacteria;c__Deltaproteobacteria;o__Myxococcales;f__Polyangiaceae;g__Sorangium;s__	0	0	0	0	0	0	0	0	0	0	0	0	0	0	0	0	0	0	0	0	0	0	0	0	0	0	0	0	0	0	0	0	0	0	0	0	0	1	0	0	0	0	0	0
OTU_764	0	0	0.000120612	0.00062672	k__Bacteria;p__Proteobacteria;c__Deltaproteobacteria;o__Myxococcales;f__Polyangiaceae;g__Sorangium;s__	0	0	0	0	0	0	0	0	0	0	0	0	0	0	0	0	0	0	0	0	0	0	0	0	0	0	0	0	0	0	0	0	0	0	0	0	0	1	0	0	0	0	0	0
OTU_522	0.000120612	0.00062672	0.000301531	0.00101354	k__Bacteria;p__Proteobacteria;c__Deltaproteobacteria;o__Myxococcales;f__Polyangiaceae;g__Sorangium;s__Sorangium_cellulosum	0	0	0	0	0	0	0	0	0	0	0	0	0	0	0	0	0	0	0	0	0	0	0	0	0	0	0	0	0	0	0	0	0	0	0	0	0	1	1	0	0	0	0	0
OTU_273	0.000180919	0.00068983	0.000542756	0.00127732	k__Bacteria;p__Proteobacteria;c__Deltaproteobacteria;o__Syntrophobacterales;f__Syntrophaceae;g__Desulfobacca;s__	0	0	0	0	0	0	0	0	0	0	0	0	0	1	0	0	0	0	1	0	0	0	0	0	0	0	0	0	0	0	0	0	0	0	0	0	0	0	0	0	0	0	0	0
OTU_526	6.03062e-05	0.00031336	0.000180919	0.00094008	k__Bacteria;p__Proteobacteria;c__Deltaproteobacteria;o__Syntrophobacterales;f__Syntrophaceae;g__Desulfobacca;s__	0	0	0	0	0	0	0	0	0	0	0	0	0	1	0	0	0	0	1	0	0	0	0	0	0	0	0	0	0	0	0	0	0	0	0	0	0	0	0	0	0	0	0	0
OTU_224	0.000301531	0.0011096	0.000542756	0.0013548	k__Bacteria;p__Proteobacteria;c__Deltaproteobacteria;o__Syntrophobacterales;f__Syntrophaceae;g__Desulfomonile;s__	0	0	0	0	0	0	0	0	0	0	0	0	0	1	0	0	0	0	1	0	0	0	0	0	0	0	0	0	0	0	0	0	0	0	0	0	0	0	0	0	0	0	0	0
OTU_391	0.000301531	0.0011096	0.000241225	0.000742563	k__Bacteria;p__Proteobacteria;c__Deltaproteobacteria;o__Syntrophobacterales;f__Syntrophaceae;g__Syntrophus;s__	0	0	0	0	0	0	0	0	0	0	0	0	0	0	0	0	0	0	0	0	0	0	0	0	0	0	0	0	0	0	0	0	0	0	0	0	0	0	0	0	0	0	0	0
OTU_433	0.000180919	0.00068983	0.00078398	0.00171194	k__Bacteria;p__Proteobacteria;c__Deltaproteobacteria;o__Syntrophobacterales;f__Syntrophobacteraceae;g__Syntrophobacter;s__	0	0	0	0	0	0	0	0	0	0	0	0	0	1	0	0	0	0	1	0	0	0	0	0	0	0	0	0	0	0	0	0	0	0	0	0	0	0	0	0	0	0	0	0
OTU_753	0.000180919	0.00068983	0.000180919	0.00068983	k__Bacteria;p__Proteobacteria;c__Deltaproteobacteria;o__Syntrophobacterales;f__Syntrophobacteraceae;g__Syntrophobacter;s__	0	0	0	0	0	0	0	0	0	0	0	0	0	1	0	0	0	0	1	0	0	0	0	0	0	0	0	0	0	0	0	0	0	0	0	0	0	0	0	0	0	0	0	0
OTU_137	0.000180919	0.00094008	0.000844286	0.00208766	k__Bacteria;p__Bacteroidetes;c__Cytophagia;o__Cytophagales;f__Flammeovirgaceae;g__;s__	0	0	0	0	0	0	0	0	0	0	0	0	0	0	0	0	0	0	0	0	0	0	0	0	0	0	0	0	0	0	0	0	0	0	0	0	0	0	0	0	0	0	0	0
OTU_45	0.00162827	0.00846072	0.00241225	0.00786576	k__Bacteria;p__Firmicutes;c__Clostridia;o__Clostridiales;f__Clostridiaceae_1;g__Clostridium_sensu_stricto_1;s__Clostridium_saccharobutylicum	0	0	0	0	0	0	0	0	0	0	0	0	0	0	0	0	0	0	0	0	0	0	0	0	0	0	0	0	0	0	0	0	0	0	0	0	0	0	0	0	0	0	0	0
OTU_496	6.03062e-05	0.00031336	0.000241225	0.000742563	k__Bacteria;p__Firmicutes;c__Clostridia;o__Clostridiales;f__Clostridiaceae_1;g__Clostridium_sensu_stricto_12;s__Clostridium_scatologenes	0	0	0	0	0	0	0	0	0	0	0	0	0	0	0	0	0	0	0	0	0	0	0	0	0	0	0	0	0	0	0	0	0	0	0	0	0	0	0	0	0	0	0	0
OTU_674	0.000120612	0.00062672	0.000241225	0.000869104	k__Bacteria;p__Firmicutes;c__Clostridia;o__Clostridiales;f__Family_XII;g__Fusibacter	0	0	0	0	0	0	0	0	0	0	0	0	0	0	1	0	0	1	1	0	0	0	0	0	0	0	0	0	0	0	0	0	0	0	0	0	0	0	0	0	0	0	0	0
OTU_490	0.000120612	0.00062672	0.000120612	0.000434552	k__Bacteria;p__Firmicutes;c__Clostridia;o__Clostridiales;f__Peptostreptococcaceae	0	0	0	0	0	0	0	0	0	0	0	0	0	0	0	0	0	0	0	0	0	0	0	0	0	0	0	0	0	0	0	0	0	0	0	0	0	0	0	0	0	0	0	0
OTU_184	0.000361837	0.00188016	0.000723674	0.00248722	k__Bacteria;p__Firmicutes;c__Clostridia;o__Clostridiales;f__Peptostreptococcaceae;g__Romboutsia	0	0	0	0	0	0	0	0	0	0	0	0	0	0	0	0	0	0	0	0	0	0	0	0	0	0	0	0	0	0	0	0	0	0	0	0	0	0	0	0	0	0	0	0
OTU_149	0.000241225	0.00125344	0.000723674	0.00164901	k__Bacteria;p__Firmicutes;c__Clostridia;o__Clostridiales;f__Peptostreptococcaceae;g__Sporacetigenium;s__	0	0	0	0	0	0	0	0	0	0	0	0	0	0	0	0	0	0	0	0	0	0	0	0	0	0	0	0	0	0	0	0	0	0	0	0	0	0	0	0	0	0	0	0
OTU_183	6.03062e-05	0.00031336	0.000542756	0.0025144	k__Bacteria;p__Proteobacteria;c__Betaproteobacteria;o__Burkholderiales;f__Alcaligenaceae;g__Achromobacter	0	0	0	0	0	0	0	0	0	0	0	0	0	0	0	0	0	0	0	0	0	0	0	0	0	0	0	0	0	0	0	0	0	0	0	0	0	0	0	0	0	0	0	0
OTU_195	0	0	0.00120612	0.0062672	k__Bacteria;p__Proteobacteria;c__Betaproteobacteria;o__Burkholderiales;f__Burkholderiaceae;g__Burkholderia-Paraburkholderia;s__Burkholderia_sp._RPE67	0	0	0	0	0	0	0	0	0	0	0	0	0	0	0	0	0	0	0	0	0	0	0	0	0	0	0	0	0	0	0	0	0	0	0	0	0	0	0	0	0	0	0	0
OTU_6	0.00982991	0.024132	0.0159208	0.0259241	k__Bacteria;p__Proteobacteria;c__Betaproteobacteria;o__Burkholderiales;f__Comamonadaceae;g__Acidovorax;s__Acidovorax_citrulli	0	0	0	0	0	0	0	0	0	0	0	0	0	0	0	0	0	0	0	0	0	0	0	0	0	0	0	0	0	0	0	0	0	0	0	0	0	0	0	0	0	0	0	0
OTU_240	0.000723674	0.00264613	0.00126643	0.00283227	k__Bacteria;p__Proteobacteria;c__Betaproteobacteria;o__Burkholderiales;f__Comamonadaceae;g__Leptothrix;s__	0	0	0	0	0	0	0	0	0	0	0	0	0	0	0	0	0	0	0	0	0	0	0	0	0	0	0	0	0	0	0	0	0	0	0	0	0	0	0	0	0	0	0	1
OTU_435	6.03062e-05	0.00031336	0.000482449	0.00155227	k__Bacteria;p__Proteobacteria;c__Betaproteobacteria;o__Burkholderiales;f__Oxalobacteraceae;g__Duganella	0	0	0	0	0	0	0	0	0	0	0	0	0	0	0	0	0	0	0	0	0	0	0	0	0	0	0	0	0	0	0	0	0	0	0	0	0	0	0	0	0	0	0	0
OTU_56	0.000180919	0.00068983	0.00253286	0.00677902	k__Bacteria;p__Proteobacteria;c__Betaproteobacteria;o__Burkholderiales;f__Oxalobacteraceae;g__Janthinobacterium;s__Janthinobacterium_lividum	0	0	0	0	0	0	0	0	0	0	0	0	0	0	0	0	0	0	0	0	0	0	0	0	0	0	0	0	0	0	1	0	0	0	0	0	0	0	0	0	0	0	0	0
OTU_17	0.00301531	0.0115992	0.0181522	0.0378529	k__Bacteria;p__Proteobacteria;c__Betaproteobacteria;o__Hydrogenophilales;f__Hydrogenophilaceae;g__Thiobacillus;s__	0	0	0	0	0	0	0	0	0	0	0	0	0	0	0	0	0	0	0	0	0	0	0	0	0	0	0	0	0	0	0	0	0	0	0	0	0	0	0	1	0	0	1	0
OTU_630	0.000241225	0.000979431	0	0	k__Bacteria;p__Proteobacteria;c__Betaproteobacteria;o__Methylophilales;f__Methylophilaceae;g__Methylophilus;s__	0	0	0	0	0	0	0	0	1	1	0	0	0	0	0	0	0	0	0	0	0	0	0	0	0	0	0	0	0	0	0	0	0	0	0	0	0	0	0	0	0	0	0	0
OTU_26	0.00229164	0.00956133	0.00440235	0.0107326	k__Bacteria;p__Proteobacteria;c__Betaproteobacteria;o__Nitrosomonadales;f__Nitrosomonadaceae	0	0	0	0	0	0	0	0	0	0	1	0	1	0	0	0	0	0	0	0	0	0	0	0	0	0	0	0	0	0	0	0	0	0	0	0	0	0	0	0	0	0	0	0
OTU_686	0	0	0.000180919	0.00068983	k__Bacteria;p__Proteobacteria;c__Betaproteobacteria;o__Nitrosomonadales;f__Nitrosomonadaceae	0	0	0	0	0	0	0	0	0	0	1	0	1	0	0	0	0	0	0	0	0	0	0	0	0	0	0	0	0	0	0	0	0	0	0	0	0	0	0	0	0	0	0	0
OTU_169	0.000120612	0.00062672	0.000603062	0.00226468	k__Bacteria;p__Proteobacteria;c__Betaproteobacteria;o__Nitrosomonadales;f__Nitrosomonadaceae;g__;s__	0	0	0	0	0	0	0	0	0	0	1	0	1	0	0	0	0	0	0	0	0	0	0	0	0	0	0	0	0	0	0	0	0	0	0	0	0	0	0	0	0	0	0	0
OTU_177	6.03062e-05	0.00031336	0.000904593	0.00231743	k__Bacteria;p__Proteobacteria;c__Betaproteobacteria;o__Nitrosomonadales;f__Nitrosomonadaceae;g__;s__	0	0	0	0	0	0	0	0	0	0	1	0	1	0	0	0	0	0	0	0	0	0	0	0	0	0	0	0	0	0	0	0	0	0	0	0	0	0	0	0	0	0	0	0
OTU_214	0.000301531	0.0015668	0.000241225	0.000979431	k__Bacteria;p__Proteobacteria;c__Betaproteobacteria;o__Nitrosomonadales;f__Nitrosomonadaceae;g__;s__	0	0	0	0	0	0	0	0	0	0	1	0	1	0	0	0	0	0	0	0	0	0	0	0	0	0	0	0	0	0	0	0	0	0	0	0	0	0	0	0	0	0	0	0
OTU_251	0.000180919	0.00094008	0.000180919	0.00068983	k__Bacteria;p__Proteobacteria;c__Betaproteobacteria;o__Nitrosomonadales;f__Nitrosomonadaceae;g__;s__	0	0	0	0	0	0	0	0	0	0	1	0	1	0	0	0	0	0	0	0	0	0	0	0	0	0	0	0	0	0	0	0	0	0	0	0	0	0	0	0	0	0	0	0
OTU_384	0.000120612	0.000434552	0.000663368	0.00344696	k__Bacteria;p__Proteobacteria;c__Betaproteobacteria;o__Nitrosomonadales;f__Nitrosomonadaceae;g__;s__	0	0	0	0	0	0	0	0	0	0	1	0	1	0	0	0	0	0	0	0	0	0	0	0	0	0	0	0	0	0	0	0	0	0	0	0	0	0	0	0	0	0	0	0
OTU_386	0.000120612	0.00062672	0	0	k__Bacteria;p__Proteobacteria;c__Betaproteobacteria;o__Nitrosomonadales;f__Nitrosomonadaceae;g__;s__	0	0	0	0	0	0	0	0	0	0	1	0	1	0	0	0	0	0	0	0	0	0	0	0	0	0	0	0	0	0	0	0	0	0	0	0	0	0	0	0	0	0	0	0
OTU_469	6.03062e-05	0.00031336	0.000482449	0.00126245	k__Bacteria;p__Proteobacteria;c__Betaproteobacteria;o__Nitrosomonadales;f__Nitrosomonadaceae;g__;s__	0	0	0	0	0	0	0	0	0	0	1	0	1	0	0	0	0	0	0	0	0	0	0	0	0	0	0	0	0	0	0	0	0	0	0	0	0	0	0	0	0	0	0	0
OTU_481	0.000241225	0.00125344	0	0	k__Bacteria;p__Proteobacteria;c__Betaproteobacteria;o__Nitrosomonadales;f__Nitrosomonadaceae;g__;s__	0	0	0	0	0	0	0	0	0	0	1	0	1	0	0	0	0	0	0	0	0	0	0	0	0	0	0	0	0	0	0	0	0	0	0	0	0	0	0	0	0	0	0	0
OTU_513	0.000120612	0.00062672	0.000241225	0.000742563	k__Bacteria;p__Proteobacteria;c__Betaproteobacteria;o__Nitrosomonadales;f__Nitrosomonadaceae;g__Nitrosomonas	0	0	0	0	0	0	0	0	0	0	1	0	1	0	0	0	0	0	0	0	0	0	0	0	0	0	0	0	0	0	0	0	0	0	0	0	0	0	0	0	0	0	0	0
OTU_333	0.000180919	0.00094008	0.00138704	0.0031191	k__Bacteria;p__Proteobacteria;c__Betaproteobacteria;o__Rhodocyclales;f__Rhodocyclaceae;g__Azospira;s__	0	0	0	0	0	0	0	0	0	0	0	0	0	0	0	0	0	0	0	0	0	0	0	0	0	0	0	0	0	0	0	0	0	1	0	0	0	0	0	0	0	0	0	0
OTU_91	0.00114582	0.00346336	0.00217102	0.00458324	k__Bacteria;p__Proteobacteria;c__Betaproteobacteria;o__Rhodocyclales;f__Rhodocyclaceae;g__Dechloromonas;s__	0	0	0	0	0	0	0	0	0	0	0	0	0	0	0	0	0	0	0	0	0	0	0	0	0	0	0	0	0	0	0	0	0	0	0	0	0	0	0	0	0	0	0	0
OTU_70	0.000120612	0.00062672	0.00132674	0.00352818	k__Bacteria;p__Proteobacteria;c__Betaproteobacteria;o__Rhodocyclales;f__Rhodocyclaceae;g__Thauera;s__	0	0	0	0	0	0	0	0	0	0	0	0	0	0	0	0	0	0	0	0	0	0	0	0	0	0	0	0	0	0	0	0	0	0	0	0	1	0	0	0	0	0	0	0
OTU_5	0.0135689	0.069858	0.0800263	0.179746	k__Bacteria;p__Firmicutes;c__Bacilli;o__Bacillales;f__Bacillaceae;g__Bacillus;s__Bacillus_funiculus	0	0	0	0	0	0	0	0	0	0	0	0	0	0	0	0	0	0	0	0	0	0	0	0	0	0	0	0	0	0	0	0	0	0	0	0	0	0	0	0	0	0	0	0
OTU_8	0.00699552	0.035056	0.0470991	0.117397	k__Bacteria;p__Firmicutes;c__Bacilli;o__Bacillales;f__Bacillaceae;g__Bacillus;s__Bacillus_subterraneus	0	0	0	0	0	0	0	0	0	0	0	0	0	0	0	0	0	0	0	0	0	0	0	0	0	0	0	0	0	0	0	0	0	0	0	0	0	0	0	0	0	0	0	0
OTU_562	0	0	0.000241225	0.000869104	k__Bacteria;p__Firmicutes;c__Bacilli;o__Bacillales;f__Paenibacillaceae;g__Paenibacillus	0	0	0	0	0	0	0	0	0	0	0	0	0	0	0	0	0	0	0	0	0	0	0	0	0	0	0	0	0	0	0	0	0	0	0	0	0	0	0	0	0	0	0	0
OTU_608	0	0	0.000180919	0.00068983	k__Bacteria;p__Firmicutes;c__Bacilli;o__Bacillales;f__Paenibacillaceae;g__Paenibacillus	0	0	0	0	0	0	0	0	0	0	0	0	0	0	0	0	0	0	0	0	0	0	0	0	0	0	0	0	0	0	0	0	0	0	0	0	0	0	0	0	0	0	0	0
OTU_549	0	0	0.000241225	0.000742563	k__Bacteria;p__Firmicutes;c__Bacilli;o__Bacillales;f__Paenibacillaceae;g__Paenibacillus;s__Paenibacillus_alginolyticus	0	0	0	0	0	0	0	0	0	0	0	0	0	0	0	0	0	0	0	0	0	0	0	0	0	0	0	0	0	0	0	0	0	0	0	0	0	0	0	0	0	0	0	0
OTU_10	0.00500541	0.0172552	0.00385959	0.00583854	k__Bacteria;p__Firmicutes;c__Bacilli;o__Bacillales;f__Paenibacillaceae;g__Paenibacillus;s__Paenibacillus_hunanensis	0	0	0	0	0	0	0	0	0	0	0	0	0	0	0	0	0	0	0	0	0	0	0	0	0	0	0	0	0	0	0	0	0	0	0	0	0	0	0	0	0	0	0	0
OTU_180	0.000542756	0.00282024	0.00108551	0.00238964	k__Bacteria;p__Firmicutes;c__Bacilli;o__Bacillales;f__Paenibacillaceae;g__Paenibacillus;s__Paenibacillus_odorifer	0	0	0	0	0	0	0	0	0	0	0	0	0	0	0	0	0	0	0	0	0	0	0	0	0	0	0	0	0	0	0	0	0	0	0	0	0	0	0	0	0	0	0	0
OTU_122	0.000120612	0.00062672	0.000904593	0.00268439	k__Bacteria;p__Firmicutes;c__Bacilli;o__Bacillales;f__Paenibacillaceae;g__Paenibacillus;s__Paenibacillus_sp._JDR-2	0	0	0	0	0	0	0	0	0	0	0	0	0	0	0	0	0	0	0	0	0	0	0	0	0	0	0	0	0	0	0	0	0	0	0	0	0	0	0	0	0	0	0	0
OTU_49	0.00108551	0.0047579	0.00217102	0.0053051	k__Bacteria;p__Firmicutes;c__Bacilli;o__Bacillales;f__Planococcaceae;g__Domibacillus;s__Domibacillus_robiginosus	0	0	0	0	0	0	0	0	0	0	0	0	0	0	0	0	0	0	0	0	0	0	0	0	0	0	0	0	0	0	0	0	0	0	0	0	0	0	0	0	0	0	0	0
OTU_55	0.000241225	0.00125344	0.00156796	0.00415083	k__Bacteria;p__Firmicutes;c__Bacilli;o__Lactobacillales;f__Carnobacteriaceae;g__Trichococcus;s__Trichococcus_collinsii	0	0	0	0	0	0	0	0	0	0	0	0	0	0	0	0	0	0	0	0	0	0	0	0	0	0	0	0	0	0	0	0	0	0	0	0	0	0	0	0	0	0	0	0
OTU_529	0	0	6.03062e-05	0.00031336	k__Bacteria;p__Firmicutes;c__Bacilli;o__Lactobacillales;f__Lactobacillaceae;g__Lactobacillus;s__Lactobacillus_iners	0	0	0	0	0	0	0	0	0	0	0	0	0	0	0	0	0	0	0	0	0	0	0	0	0	0	0	0	0	0	0	0	0	0	0	0	0	0	0	0	0	0	0	0
OTU_470	0.000180919	0.00094008	0.000120612	0.00062672	k__Bacteria;p__Firmicutes;c__Bacilli;o__Lactobacillales;f__Lactobacillaceae;g__Lactobacillus;s__Lactobacillus_intestinalis	0	0	0	0	0	0	0	0	0	0	0	0	0	0	0	0	0	0	0	0	0	0	0	0	0	0	0	0	0	0	0	0	0	0	0	0	0	0	0	0	0	0	0	0
OTU_41	0.000301531	0.0015668	0.00319623	0.00742716	k__Bacteria;p__Proteobacteria;c__Alphaproteobacteria;o__Rhizobiales;f__Bradyrhizobiaceae;g__Bradyrhizobium;s__Bradyrhizobium_elkanii	0	0	0	0	0	0	0	0	0	0	0	0	0	0	0	0	0	0	0	0	0	0	0	0	0	0	0	0	0	0	0	0	0	1	0	0	0	0	0	0	0	0	0	0
OTU_220	6.03062e-05	0.00031336	0.000723674	0.00182512	k__Bacteria;p__Proteobacteria;c__Alphaproteobacteria;o__Rhizobiales;f__Hyphomicrobiaceae;g__Devosia	0	0	0	0	0	0	0	0	0	0	0	0	0	0	0	0	0	0	0	0	0	0	0	0	0	0	0	0	0	0	0	0	0	0	0	0	0	0	0	0	0	0	0	0
OTU_147	0.000241225	0.00125344	0.00156796	0.00373715	k__Bacteria;p__Proteobacteria;c__Alphaproteobacteria;o__Rhizobiales;f__Hyphomicrobiaceae;g__Hyphomicrobium;s__	0	0	0	0	0	0	0	0	0	0	0	0	0	0	0	0	0	0	0	0	0	0	0	0	0	0	0	0	0	0	0	0	0	0	0	0	0	0	0	0	0	0	0	0
OTU_389	0.000241225	0.00125344	0.000723674	0.00193363	k__Bacteria;p__Proteobacteria;c__Alphaproteobacteria;o__Rhizobiales;f__Hyphomicrobiaceae;g__Hyphomicrobium;s__	0	0	0	0	0	0	0	0	0	0	0	0	0	0	0	0	0	0	0	0	0	0	0	0	0	0	0	0	0	0	0	0	0	0	0	0	0	0	0	0	0	0	0	0
OTU_63	0	0	0.00150765	0.00408756	k__Bacteria;p__Proteobacteria;c__Alphaproteobacteria;o__Rhizobiales;f__Hyphomicrobiaceae;g__Pedomicrobium;s__	0	0	0	0	0	0	0	0	0	0	0	0	0	0	0	0	0	0	0	0	0	0	0	0	0	0	0	0	0	0	0	0	0	0	0	0	0	0	0	0	0	0	0	0
OTU_202	0	0	0.00078398	0.00193559	k__Bacteria;p__Proteobacteria;c__Alphaproteobacteria;o__Rhizobiales;f__Hyphomicrobiaceae;g__Pedomicrobium;s__	0	0	0	0	0	0	0	0	0	0	0	0	0	0	0	0	0	0	0	0	0	0	0	0	0	0	0	0	0	0	0	0	0	0	0	0	0	0	0	0	0	0	0	0
OTU_201	0.000241225	0.000742563	0.000542756	0.00100981	k__Bacteria;p__Proteobacteria;c__Alphaproteobacteria;o__Rhizobiales;f__Methylobacteriaceae;g__Methylobacterium;s__Methylobacterium_aerolatum	0	0	0	0	0	0	0	0	1	1	0	0	0	0	0	0	0	0	0	0	0	0	0	0	0	0	0	0	0	0	0	0	0	0	0	0	0	0	0	0	0	0	0	0
OTU_46	0.000482449	0.00195886	0.00464357	0.0114042	k__Bacteria;p__Proteobacteria;c__Alphaproteobacteria;o__Rhizobiales;f__Methylobacteriaceae;g__Microvirga;s__	0	0	0	0	0	0	0	0	0	0	0	0	0	0	0	0	0	0	0	0	0	0	0	0	0	0	0	0	0	0	0	0	0	0	0	0	0	0	0	0	0	0	0	0
OTU_846	0	0	0.000241225	0.000742563	k__Bacteria;p__Proteobacteria;c__Alphaproteobacteria;o__Rhizobiales;f__Methylobacteriaceae;g__Microvirga;s__	0	0	0	0	0	0	0	0	0	0	0	0	0	0	0	0	0	0	0	0	0	0	0	0	0	0	0	0	0	0	0	0	0	0	0	0	0	0	0	0	0	0	0	0
OTU_239	0.000180919	0.00068983	0.00138704	0.00337051	k__Bacteria;p__Proteobacteria;c__Alphaproteobacteria;o__Rhizobiales;f__Phyllobacteriaceae;g__Mesorhizobium	0	0	0	0	0	0	0	0	0	0	0	0	0	0	0	0	0	0	0	0	0	0	0	0	0	0	0	0	0	0	0	0	0	0	0	0	0	0	0	0	0	0	0	0
OTU_28	0.00078398	0.00145429	0.00476419	0.0177274	k__Bacteria;p__Proteobacteria;c__Alphaproteobacteria;o__Rhizobiales;f__Phyllobacteriaceae;g__Phyllobacterium;s__	0	0	0	0	0	0	0	0	0	0	0	0	0	0	0	0	0	0	0	0	0	0	0	0	0	0	0	0	0	0	0	0	0	0	0	0	0	0	0	0	0	0	0	0
OTU_18	0.0010252	0.00332312	0.0128452	0.029817	k__Bacteria;p__Proteobacteria;c__Alphaproteobacteria;o__Rhizobiales;f__Rhizobiaceae;g__Ensifer;s__Ensifer_adhaerens	0	0	0	0	0	0	0	0	0	0	0	0	0	0	0	0	0	0	0	0	0	0	0	0	0	0	0	0	0	0	0	0	0	0	0	0	0	0	0	0	0	0	0	0
OTU_94	0.000180919	0.00094008	0.000663368	0.00164442	k__Bacteria;p__Proteobacteria;c__Alphaproteobacteria;o__Rhizobiales;f__Rhizobiaceae;g__Rhizobium;s__Ensifer_sp._LS-1246	0	0	0	0	0	0	0	0	0	0	0	0	0	0	0	0	0	0	0	0	0	0	0	0	0	0	0	0	0	0	0	0	0	0	0	0	0	0	0	0	0	0	0	0
OTU_570	0	0	0.000301531	0.0011096	k__Bacteria;p__Proteobacteria;c__Alphaproteobacteria;o__Rhodobacterales;f__Rhodobacteraceae;g__Amaricoccus;s__	0	0	0	0	0	0	0	0	0	0	0	0	0	0	0	0	0	0	0	0	0	0	0	0	0	0	0	0	0	0	0	0	0	0	0	0	0	0	0	0	0	0	0	0
OTU_24	0.00458327	0.0238154	0.00518633	0.0192343	k__Bacteria;p__Proteobacteria;c__Alphaproteobacteria;o__Rhodobacterales;f__Rhodobacteraceae;g__Gemmobacter;s__	0	0	0	0	0	0	0	0	0	0	0	0	0	0	0	0	0	0	0	0	0	0	0	0	0	0	0	0	0	0	0	0	0	0	0	0	0	0	0	0	0	0	0	0
OTU_337	0.00078398	0.00293958	0.00174888	0.00469155	k__Bacteria;p__Proteobacteria;c__Alphaproteobacteria;o__Rhodobacterales;f__Rhodobacteraceae;g__Paracoccus;s__Paracoccus_carotinifaciens	0	0	0	0	0	0	0	0	1	1	0	0	0	0	0	0	0	0	0	0	0	0	0	0	0	0	1	1	1	1	0	0	1	0	0	0	1	0	0	0	0	0	0	0
OTU_215	0.00259317	0.0134745	0.00446266	0.0124136	k__Bacteria;p__Proteobacteria;c__Alphaproteobacteria;o__Rhodobacterales;f__Rhodobacteraceae;g__Rhodobacter;s__	0	0	0	0	0	0	0	0	0	0	0	0	0	0	0	0	0	0	0	0	0	0	0	0	0	0	0	0	0	0	0	0	0	0	0	0	0	0	0	0	0	0	0	0
OTU_538	0	0	0.000482449	0.0014148	k__Bacteria;p__Proteobacteria;c__Alphaproteobacteria;o__Rhodospirillales;f__Acetobacteraceae;g__Roseomonas	0	0	0	0	0	0	0	0	0	0	0	0	0	0	0	0	0	0	0	0	0	0	0	0	0	0	0	0	0	0	0	0	0	0	0	0	0	0	0	0	0	0	0	0
OTU_605	0	0	0.000241225	0.000979431	k__Bacteria;p__Proteobacteria;c__Alphaproteobacteria;o__Rhodospirillales;f__Rhodospirillaceae;g__Azospirillum	0	0	0	0	0	0	0	0	0	0	0	0	0	0	0	0	0	0	0	0	0	0	0	0	0	0	0	0	0	0	0	0	0	1	0	0	0	0	0	0	0	0	0	0
OTU_103	0.000241225	0.00125344	0.00434205	0.0111079	k__Bacteria;p__Proteobacteria;c__Alphaproteobacteria;o__Rhodospirillales;f__Rhodospirillaceae;g__Skermanella;s__	0	0	0	0	0	0	0	0	0	0	0	0	0	0	0	0	0	0	0	0	0	0	0	0	0	0	0	0	0	0	0	0	0	0	0	0	0	0	0	0	0	0	0	0
OTU_172	0	0	0.00078398	0.00240539	k__Bacteria;p__Proteobacteria;c__Alphaproteobacteria;o__Rhodospirillales;f__unidentified_Rhodospirillales;g__Reyranella;s__	0	0	0	0	0	0	0	0	0	0	0	0	0	0	0	0	0	0	0	0	0	0	0	0	0	0	0	0	0	0	0	0	0	0	0	0	0	0	0	0	0	0	0	0
OTU_568	0	0	0.000422143	0.00139869	k__Bacteria;p__Proteobacteria;c__Alphaproteobacteria;o__Rhodospirillales;f__unidentified_Rhodospirillales;g__Reyranella;s__	0	0	0	0	0	0	0	0	0	0	0	0	0	0	0	0	0	0	0	0	0	0	0	0	0	0	0	0	0	0	0	0	0	0	0	0	0	0	0	0	0	0	0	0
OTU_576	6.03062e-05	0.00031336	0.000180919	0.00094008	k__Bacteria;p__Proteobacteria;c__Alphaproteobacteria;o__Rickettsiales;f__Rickettsiaceae;g__unidentified_Rickettsiaceae;s__Candidatus_Megaira_polyxenophila	0	0	0	0	0	0	0	0	0	0	0	0	0	0	0	0	0	0	0	0	0	0	0	0	0	0	0	0	0	0	0	0	0	0	0	0	0	0	0	0	0	0	0	0
OTU_777	6.03062e-05	0.00031336	0	0	k__Bacteria;p__Proteobacteria;c__Alphaproteobacteria;o__Rickettsiales;f__unidentified_Rickettsiales;g__Candidatus_Odyssella;s__	0	0	0	0	0	0	0	0	0	0	0	0	0	0	0	0	0	0	0	0	0	0	0	0	0	0	0	0	0	0	0	0	0	0	0	0	0	0	0	0	0	0	0	0
OTU_827	0	0	0.000120612	0.00062672	k__Bacteria;p__Proteobacteria;c__Alphaproteobacteria;o__Rickettsiales;f__unidentified_Rickettsiales;g__Candidatus_Odyssella;s__	0	0	0	0	0	0	0	0	0	0	0	0	0	0	0	0	0	0	0	0	0	0	0	0	0	0	0	0	0	0	0	0	0	0	0	0	0	0	0	0	0	0	0	0
OTU_829	6.03062e-05	0.00031336	0.000301531	0.0011096	k__Bacteria;p__Proteobacteria;c__Alphaproteobacteria;o__Rickettsiales;f__unidentified_Rickettsiales;g__Candidatus_Odyssella;s__	0	0	0	0	0	0	0	0	0	0	0	0	0	0	0	0	0	0	0	0	0	0	0	0	0	0	0	0	0	0	0	0	0	0	0	0	0	0	0	0	0	0	0	0
OTU_206	6.03062e-05	0.00031336	0.000482449	0.00134079	k__Bacteria;p__Proteobacteria;c__Alphaproteobacteria;o__Sphingomonadales	0	0	0	0	0	0	0	0	0	0	0	0	0	0	0	0	0	0	0	0	0	0	0	0	0	0	0	0	0	0	0	0	0	0	0	0	0	0	0	0	0	0	0	0
OTU_631	6.03062e-05	0.00031336	0	0	k__Bacteria;p__Proteobacteria;c__Alphaproteobacteria;o__Sphingomonadales	0	0	0	0	0	0	0	0	0	0	0	0	0	0	0	0	0	0	0	0	0	0	0	0	0	0	0	0	0	0	0	0	0	0	0	0	0	0	0	0	0	0	0	0
OTU_314	0	0	0.000361837	0.0011365	k__Bacteria;p__Proteobacteria;c__Alphaproteobacteria;o__Sphingomonadales;f__Erythrobacteraceae	0	0	0	0	0	0	0	0	0	0	0	0	0	0	0	0	0	0	0	0	0	0	0	0	0	0	0	0	0	0	0	0	0	0	0	0	0	0	0	0	0	0	0	0
OTU_602	0.000120612	0.00062672	0.000241225	0.000979431	k__Bacteria;p__Proteobacteria;c__Alphaproteobacteria;o__Sphingomonadales;f__Erythrobacteraceae	0	0	0	0	0	0	0	0	0	0	0	0	0	0	0	0	0	0	0	0	0	0	0	0	0	0	0	0	0	0	0	0	0	0	0	0	0	0	0	0	0	0	0	0
OTU_304	0	0	0.000482449	0.00155227	k__Bacteria;p__Proteobacteria;c__Alphaproteobacteria;o__Sphingomonadales;f__Erythrobacteraceae;g__Altererythrobacter;s__	0	0	0	0	0	0	0	0	0	0	0	0	0	0	0	0	0	0	0	0	0	0	0	0	0	0	0	0	0	0	0	0	0	0	0	0	0	0	0	0	0	0	0	0
OTU_500	0	0	0.000542756	0.00127732	k__Bacteria;p__Proteobacteria;c__Alphaproteobacteria;o__Sphingomonadales;f__M05-Pitesti;g__;s__	0	0	0	0	0	0	0	0	0	0	0	0	0	0	0	0	0	0	0	0	0	0	0	0	0	0	0	0	0	0	0	0	0	0	0	0	0	0	0	0	0	0	0	0
OTU_452	0	0	0.00114582	0.00270262	k__Bacteria;p__Proteobacteria;c__Alphaproteobacteria;o__Sphingomonadales;f__Sphingomonadaceae;g__Novosphingobium;s__	0	0	0	0	0	0	0	0	0	0	0	0	0	0	0	0	0	0	0	0	0	0	0	0	0	0	0	0	0	0	0	0	0	0	0	0	0	0	0	0	0	0	0	0
OTU_208	6.03062e-05	0.00031336	0.000723674	0.00208585	k__Bacteria;p__Proteobacteria;c__Alphaproteobacteria;o__Sphingomonadales;f__Sphingomonadaceae;g__Novosphingobium;s__Novosphingobium_aromaticivorans	0	0	0	0	0	0	0	0	0	0	0	0	0	0	0	0	0	0	0	0	0	0	0	0	0	0	0	0	0	0	0	0	0	0	0	0	0	0	0	0	0	0	0	0
OTU_619	0	0	0.000361837	0.00137966	k__Bacteria;p__Proteobacteria;c__Alphaproteobacteria;o__Sphingomonadales;f__Sphingomonadaceae;g__Sphingomonas	0	0	0	0	0	0	0	0	0	0	0	0	0	0	0	0	0	0	0	0	0	0	0	0	0	0	0	0	0	0	0	0	0	0	0	0	0	0	0	0	0	0	0	0
OTU_474	0	0	0.00078398	0.00252938	k__Bacteria;p__Proteobacteria;c__Alphaproteobacteria;o__Sphingomonadales;f__Sphingomonadaceae;g__Sphingomonas;s__Sphingomonas_jaspsi	0	0	0	0	0	0	0	0	0	0	0	0	0	0	0	0	0	0	0	0	0	0	0	0	0	0	0	0	0	0	0	0	0	0	0	0	0	0	0	0	0	0	0	0
OTU_657	0	0	0.000542756	0.0013548	k__Bacteria;p__Proteobacteria;c__Alphaproteobacteria;o__Sphingomonadales;f__Sphingomonadaceae;g__Sphingomonas;s__Sphingomonas_jaspsi	0	0	0	0	0	0	0	0	0	0	0	0	0	0	0	0	0	0	0	0	0	0	0	0	0	0	0	0	0	0	0	0	0	0	0	0	0	0	0	0	0	0	0	0
OTU_118	0.000301531	0.000907372	0.000422143	0.00132378	k__Bacteria;p__Proteobacteria;c__Alphaproteobacteria;o__Sphingomonadales;f__Sphingomonadaceae;g__Sphingomonas;s__Sphingomonas_paucimobilis	0	0	0	0	0	0	0	0	0	0	0	0	0	0	0	0	0	0	0	0	0	0	0	0	0	0	0	0	0	0	0	0	0	0	0	0	0	0	0	0	0	0	0	0
OTU_640	6.03062e-05	0.00031336	0.000120612	0.00062672	k__Bacteria;p__Proteobacteria;c__Alphaproteobacteria;o__Sphingomonadales;f__Sphingomonadaceae;g__Sphingopyxis	0	0	0	0	0	0	0	0	0	0	0	0	0	0	0	0	0	0	0	0	0	0	0	0	0	0	0	0	0	0	0	0	0	0	0	0	0	0	0	0	0	0	0	0
OTU_430	0	0	0.000301531	0.00128027	k__Bacteria;p__Proteobacteria;c__Alphaproteobacteria;o__Sphingomonadales;f__Sphingomonadaceae;g__Sphingosinicella;s__	0	0	0	0	0	0	0	0	0	0	0	0	0	0	0	0	0	0	0	0	0	0	0	0	0	0	0	0	0	0	0	0	0	0	0	0	0	0	0	0	0	0	0	0
OTU_190	0	0	0.000361837	0.00137966	k__Bacteria;p__Proteobacteria;c__Alphaproteobacteria;o__Sphingomonadales;f__Sphingomonadaceae;g__Zymomonas;s__Sphingopyxis_sp._DS68-4	0	0	0	0	0	0	0	0	0	0	0	0	0	0	0	0	0	0	0	0	0	0	0	0	0	0	0	0	0	0	0	0	0	0	0	0	0	0	0	0	0	0	0	0
[truncated: 45 more columns]

## Sheet: Table S5
Table S5. Significant changes of fungul OTUs in abundance between healthy and BB leaves of rice by Wilcox text
OTU number	Relative abundance of Healthy leaves of rice 100%		Relative abundance of BB leaves of rice 100%		p value	taxonomy
	Average	SD	Average	SD
OTUs significantly enriched or depleted in BB leaves of rice
OTU_645g__Wardomycopsis	0.00101475	0.00318212	0.0024644	0.00827794	0.00791404	k__Fungi;p__Ascomycota;c__Sordariomycetes;o__Microascales;f__Microascaceae;g__Wardomycopsis;s__Wardomycopsis humicola
OTU_10g__Trichoglossum	1.86338	2.66327	3.14834	2.97936	1.67213e-10	k__Fungi;p__Ascomycota;c__Geoglossomycetes;o__Geoglossales;f__Geoglossaceae;g__Trichoglossum;s__Trichoglossum hirsutum
OTU_593g__Tetraplosphaeria	0.000579859	0.00178498	0.00202951	0.00627097	0.0178818	k__Fungi;p__Ascomycota;c__Dothideomycetes;o__Pleosporales;f__Tetraplosphaeriaceae;g__Tetraplosphaeria;s__Tetraplosphaeria sasicola
OTU_1300g__Rhodotorula	0.000144965	0.000753259	0.000434894	0.0012535	0.0107334	k__Fungi;p__Basidiomycota;c__Microbotryomycetes;o__Sporidiobolales;f__Incertae_sedis_Sporidiobolales;g__Rhodotorula;s__Rhodotorula aurantiaca
OTU_4g__Pseudopithomyces	1.40442	1.58728	6.04778	6.09678	2.45546e-10	k__Fungi;p__Ascomycota;c__Dothideomycetes;o__Pleosporales;f__Didymosphaeriaceae;g__Pseudopithomyces;s__Pseudopithomyces chartarum
OTU_1332g__Phaeosphaeria	0.0201501	0.035571	0.0291379	0.0685739	3.9205e-06	k__Fungi;p__Ascomycota;c__Dothideomycetes;o__Pleosporales;f__Phaeosphaeriaceae;g__Phaeosphaeria;s__Phaeosphaeria podocarpi
OTU_32g__Paraphaeosphaeria	0.117856	0.16786	0.327475	0.661182	7.76415e-10	k__Fungi;p__Ascomycota;c__Dothideomycetes;o__Pleosporales;f__Montagnulaceae;g__Paraphaeosphaeria;s__Paraphaeosphaeria michotii
OTU_811g__Paraphaeosphaeria	0.000434894	0.0012535	0.00144965	0.00462456	0.0310325	k__Fungi;p__Ascomycota;c__Dothideomycetes;o__Pleosporales;f__Montagnulaceae;g__Paraphaeosphaeria;s__Paraphaeosphaeria angularis
OTU_79g__Paraconiothyrium	0.00956767	0.0173124	0.0546517	0.171108	1.88967e-05	k__Fungi;p__Ascomycota;c__Dothideomycetes;o__Pleosporales;f__Montagnulaceae;g__Paraconiothyrium;s__Paraconiothyrium brasiliense
OTU_20g__Myrothecium	0.253688	0.350073	0.512885	0.510288	2.44463e-10	k__Fungi;p__Ascomycota;c__Sordariomycetes;o__Hypocreales;f__Incertae_sedis_Hypocreales;g__Myrothecium;s__Myrothecium gramineum
OTU_753g__Myrothecium	0.000434894	0.00165822	0.000289929	0.00104458	0.0335053	k__Fungi;p__Ascomycota;c__Sordariomycetes;o__Hypocreales;f__Incertae_sedis_Hypocreales;g__Myrothecium;s__Myrothecium gramineum
OTU_1835g__Monographella	0.000724824	0.00189182	0.00637845	0.0293934	0.0136767	k__Fungi;p__Ascomycota;c__Sordariomycetes;o__Xylariales;f__Incertae_sedis_Xylariales;g__Monographella;s__Monographella lycopodina
OTU_513g__Microsphaeropsis	0.000579859	0.00235437	0.00507377	0.0176321	0.00349966	k__Fungi;p__Ascomycota;c__Dothideomycetes;o__Pleosporales;f__Montagnulaceae;g__Microsphaeropsis;s__Microsphaeropsis arundinis
OTU_13g__Leptosphaerulina	0.276448	0.293919	1.62129	4.77099	1.68276e-09	k__Fungi;p__Ascomycota;c__Dothideomycetes;o__Pleosporales;f__Incertae_sedis_Pleosporales;g__Leptosphaerulina;s__Leptosphaerulina australis
OTU_1g__Khuskia	26.347	20.5592	52.9166	21.6562	1.67213e-10	k__Fungi;p__Ascomycota;c__Sordariomycetes;o__Trichosphaeriales;f__Incertae_sedis_Trichosphaeriales;g__Khuskia;s__Khuskia oryzae
OTU_14g__Khuskia	1.10753	2.63033	2.11692	4.29298	1.67115e-10	k__Fungi;p__Ascomycota;c__Sordariomycetes;o__Trichosphaeriales;f__Incertae_sedis_Trichosphaeriales;g__Khuskia;s__Khuskia oryzae
OTU_1653g__Khuskia	0.0621899	0.0529297	0.119596	0.0488663	5.26898e-10	k__Fungi;p__Ascomycota;c__Sordariomycetes;o__Trichosphaeriales;f__Incertae_sedis_Trichosphaeriales;g__Khuskia;s__Khuskia oryzae
OTU_2026g__Khuskia	0.0308775	0.0304989	0.0516074	0.0253435	2.42163e-10	k__Fungi;p__Ascomycota;c__Sordariomycetes;o__Trichosphaeriales;f__Incertae_sedis_Trichosphaeriales;g__Khuskia;s__Khuskia oryzae
OTU_1311g__Khuskia	0.0155112	0.0124002	0.033052	0.0231643	7.34672e-10	k__Fungi;p__Ascomycota;c__Sordariomycetes;o__Trichosphaeriales;f__Incertae_sedis_Trichosphaeriales;g__Khuskia;s__Khuskia oryzae
OTU_772g__Hansfordia	0	0	0.000869788	0.002507	0.0147088	k__Fungi;p__Ascomycota;c__Incertae_sedis_Ascomycota;o__Incertae_sedis_Ascomycota;f__Incertae_sedis_Ascomycota;g__Hansfordia;s__Hansfordia pulvinata
OTU_453g__Flagelloscypha	0.000144965	0.000753259	0.00376908	0.0120141	0.0355223	k__Fungi;p__Basidiomycota;c__Agaricomycetes;o__Agaricales;f__Niaceae;g__Flagelloscypha;s__Flagelloscypha minutissima
OTU_157g__Dactylaria	0.0108724	0.031767	0.00826299	0.0176828	7.26104e-06	k__Fungi;p__Ascomycota;c__Leotiomycetes;o__Helotiales;f__Incertae_sedis_Helotiales;g__Dactylaria;s__Dactylaria fragilis
OTU_70g__Curvularia	0.024499	0.0725102	0.0426196	0.105536	8.00859e-07	k__Fungi;p__Ascomycota;c__Dothideomycetes;o__Pleosporales;f__Pleosporaceae;g__Curvularia;s__Curvularia senegalensis
OTU_814g__Corynespora	0.000144965	0.000753259	0.000869788	0.002507	0.0206003	k__Fungi;p__Ascomycota;c__Dothideomycetes;o__Pleosporales;f__Corynesporascaceae;g__Corynespora;s__Corynespora cassiicola
OTU_5g__Cladosporium	3.17038	1.884	3.616	4.81891	1.67148e-10	k__Fungi;p__Ascomycota;c__Dothideomycetes;o__Capnodiales;f__Davidiellaceae;g__Cladosporium;s__Cladosporium funiculosum
OTU_931g__Aureobasidium	0.791652	0.843462	1.89106	2.05034	2.45497e-10	k__Fungi;p__Ascomycota;c__Dothideomycetes;o__Dothideales;f__Dothioraceae;g__Aureobasidium;s__Aureobasidium pullulans
OTU_1857g__Aureobasidium	0.0323271	0.0412312	0.0572611	0.0592715	1.6444e-09	k__Fungi;p__Ascomycota;c__Dothideomycetes;o__Dothideales;f__Dothioraceae;g__Aureobasidium;s__Aureobasidium pullulans
OTU_941g__Alternaria	0.00115972	0.00182129	0.00217447	0.00438724	0.00288936	k__Fungi;p__Ascomycota;c__Dothideomycetes;o__Pleosporales;f__Pleosporaceae;g__Alternaria;s__Alternaria longissima
OTU_270g__Acrocalymma	0.00391405	0.00819581	0.00594355	0.0195814	0.00106621	k__Fungi;p__Ascomycota;c__Dothideomycetes;o__Pleosporales;f__Lophiostomataceae;g__Acrocalymma;s__Acrocalymma medicaginis
OTU_8f__Phaeosphaeriaceae	1.71928	1.20681	2.79391	2.16563	2.45596e-10	k__Fungi;p__Ascomycota;c__Dothideomycetes;o__Pleosporales;f__Phaeosphaeriaceae;g__;s__
OTU_48f__Phaeosphaeriaceae	0.0806004	0.0937253	0.143515	0.228415	5.31155e-09	k__Fungi;p__Ascomycota;c__Dothideomycetes;o__Pleosporales;f__Phaeosphaeriaceae;g__;s__
OTU_723f__Phaeosphaeriaceae	0.000434894	0.0012535	0.00275433	0.00458189	0.000327034	k__Fungi;p__Ascomycota;c__Dothideomycetes;o__Pleosporales;f__Phaeosphaeriaceae;g__;s__
OTU_1813f__Phaeosphaeriaceae	0.00188454	0.00546786	0.00202951	0.00489952	0.0010836	k__Fungi;p__Ascomycota;c__Dothideomycetes;o__Pleosporales;f__Phaeosphaeriaceae;g__;s__
OTU_1152f__Phaeosphaeriaceae	0.000434894	0.0012535	0.000579859	0.00178498	0.0477149	k__Fungi;p__Ascomycota;c__Dothideomycetes;o__Pleosporales;f__Phaeosphaeriaceae;g__;s__
OTU_3f__Parodiopsidaceae	2.60994	2.21919	7.46641	7.78918	1.6718e-10	k__Fungi;p__Ascomycota;c__Dothideomycetes;o__Incertae_sedis_Dothideomycetes;f__Parodiopsidaceae;g__;s__
OTU_1082f__Parodiopsidaceae	0.000724824	0.00189182	0.00405901	0.00514715	7.16803e-06	k__Fungi;p__Ascomycota;c__Dothideomycetes;o__Incertae_sedis_Dothideomycetes;f__Parodiopsidaceae;g__;s__
OTU_1901f__Parodiopsidaceae	0.00115972	0.00261772	0.00173958	0.00293971	0.000638084	k__Fungi;p__Ascomycota;c__Dothideomycetes;o__Incertae_sedis_Dothideomycetes;f__Parodiopsidaceae;g__;s__
OTU_718f__Montagnulaceae	0.000289929	0.00104458	0.00130468	0.00343285	0.0262683	k__Fungi;p__Ascomycota;c__Dothideomycetes;o__Pleosporales;f__Montagnulaceae;g__;s__
OTU_714f__Meruliaceae	0.000434894	0.0012535	0.000579859	0.00235437	0.0201368	k__Fungi;p__Basidiomycota;c__Agaricomycetes;o__Polyporales;f__Meruliaceae;g__;s__
OTU_892f__Lophiostomataceae	0.000434894	0.00165822	0.000724824	0.00243636	0.00476358	k__Fungi;p__Ascomycota;c__Dothideomycetes;o__Pleosporales;f__Lophiostomataceae;g__;s__
OTU_1989f__Incertae_sedis_Trichosphaeriales	0.0115972	0.0214514	0.0255138	0.0664357	7.31705e-08	k__Fungi;p__Ascomycota;c__Sordariomycetes;o__Trichosphaeriales;f__Incertae_sedis_Trichosphaeriales;g__;s__
OTU_903f__Incertae_sedis_Sporidiobolales	0.000289929	0.00104458	0.00115972	0.00340091	0.0477149	k__Fungi;p__Basidiomycota;c__Microbotryomycetes;o__Sporidiobolales;f__Incertae_sedis_Sporidiobolales;g__;s__
OTU_12f__Incertae_sedis_Pleosporales	0.987355	1.01045	1.5014	2.19988	1.68234e-09	k__Fungi;p__Ascomycota;c__Dothideomycetes;o__Pleosporales;f__Incertae_sedis_Pleosporales;g__;s__
OTU_75f__Incertae_sedis_Pleosporales	0.0130468	0.0381649	0.0476934	0.141152	5.67759e-06	k__Fungi;p__Ascomycota;c__Dothideomycetes;o__Pleosporales;f__Incertae_sedis_Pleosporales;g__;s__
OTU_421f__Incertae_sedis_Pleosporales	0.00115972	0.00238201	0.00362412	0.00632296	5.46187e-05	k__Fungi;p__Ascomycota;c__Dothideomycetes;o__Pleosporales;f__Incertae_sedis_Pleosporales;g__;s__
OTU_19f__Incertae_sedis_Hypocreales	0.197297	0.185511	0.765124	1.02147	2.45103e-10	k__Fungi;p__Ascomycota;c__Sordariomycetes;o__Hypocreales;f__Incertae_sedis_Hypocreales;g__;s__
OTU_23f__Incertae_sedis_Hypocreales	0.160186	0.393438	0.403582	0.659788	1.13948e-09	k__Fungi;p__Ascomycota;c__Sordariomycetes;o__Hypocreales;f__Incertae_sedis_Hypocreales;g__;s__
OTU_92f__Incertae_sedis_Hypocreales	0.0158012	0.0704485	0.0223246	0.0462584	9.77112e-07	k__Fungi;p__Ascomycota;c__Sordariomycetes;o__Hypocreales;f__Incertae_sedis_Hypocreales;g__;s__
OTU_568f__Incertae_sedis_Hypocreales	0.000579859	0.00178498	0.00173958	0.00636081	0.0178818	k__Fungi;p__Ascomycota;c__Sordariomycetes;o__Hypocreales;f__Incertae_sedis_Hypocreales;g__;s__
OTU_38f__Incertae_sedis_Ascomycota	0.0701629	0.101504	0.135397	0.257487	5.31748e-09	k__Fungi;p__Ascomycota;c__Incertae_sedis_Ascomycota;o__Incertae_sedis_Ascomycota;f__Incertae_sedis_Ascomycota;g__;s__
OTU_1211f__Incertae_sedis_Ascomycota	0	0	0.000724824	0.00307753	0.0310325	k__Fungi;p__Ascomycota;c__Incertae_sedis_Ascomycota;o__Incertae_sedis_Ascomycota;f__Incertae_sedis_Ascomycota;g__;s__
OTU_255f__Amphisphaeriaceae	0.000724824	0.00154937	0.00913278	0.0268992	0.000142281	k__Fungi;p__Ascomycota;c__Sordariomycetes;o__Xylariales;f__Amphisphaeriaceae;g__;s__
OTU_245o__Pleosporales	0.00478384	0.00587943	0.0130468	0.0182297	7.4696e-07	k__Fungi;p__Ascomycota;c__Dothideomycetes;o__Pleosporales;f__;g__;s__
OTU_595o__Pleosporales	0.000289929	0.00104458	0.0024644	0.00922077	0.0178818	k__Fungi;p__Ascomycota;c__Dothideomycetes;o__Pleosporales;f__;g__;s__
OTU_88c__Sordariomycetes	0.0172508	0.0280625	0.0359513	0.129528	3.7592e-06	k__Fungi;p__Ascomycota;c__Sordariomycetes;o__;f__;g__;s__
OTU_538c__Sordariomycetes	0.000724824	0.00154937	0.00333419	0.00539555	0.000174073	k__Fungi;p__Ascomycota;c__Sordariomycetes;o__;f__;g__;s__
OTU_1118c__Sordariomycetes	0.000144965	0.000753259	0.000724824	0.00189182	0.0477149	k__Fungi;p__Ascomycota;c__Sordariomycetes;o__;f__;g__;s__
OTU_6c__Dothideomycetes	1.00055	1.19285	2.76752	3.88972	7.78873e-10	k__Fungi;p__Ascomycota;c__Dothideomycetes;o__;f__;g__;s__
OTU_22c__Dothideomycetes	0.150328	0.119181	0.428806	0.57433	1.14244e-09	k__Fungi;p__Ascomycota;c__Dothideomycetes;o__;f__;g__;s__
OTU_58c__Dothideomycetes	0.00144965	0.00422507	0.077991	0.317799	0.000251959	k__Fungi;p__Ascomycota;c__Dothideomycetes;o__;f__;g__;s__
OTU_96c__Dothideomycetes	0.00797306	0.0161191	0.0426196	0.182985	0.000208953	k__Fungi;p__Ascomycota;c__Dothideomycetes;o__;f__;g__;s__
OTU_120c__Dothideomycetes	0.0102925	0.0381671	0.0271084	0.065808	5.29897e-06	k__Fungi;p__Ascomycota;c__Dothideomycetes;o__;f__;g__;s__
OTU_1324c__Dothideomycetes	0.00318922	0.00805345	0.00753817	0.0150782	0.000134545	k__Fungi;p__Ascomycota;c__Dothideomycetes;o__;f__;g__;s__
OTU_2023c__Dothideomycetes	0.00333419	0.0128768	0.00347915	0.00897368	0.000531764	k__Fungi;p__Ascomycota;c__Dothideomycetes;o__;f__;g__;s__
OTU_621c__Dothideomycetes	0.00130468	0.00242739	0.00130468	0.00265907	0.00774472	k__Fungi;p__Ascomycota;c__Dothideomycetes;o__;f__;g__;s__
OTU_11c__Agaricomycetes	0.316893	0.565413	2.50151	7.82424	2.44955e-10	k__Fungi;p__Basidiomycota;c__Agaricomycetes;o__;f__;g__;s__
OTU_1759p__Ascomycota	0.0230494	0.0351315	0.0339217	0.0333711	1.08751e-09	k__Fungi;p__Ascomycota;c__;o__;f__;g__;s__
OTU_107p__Ascomycota	0.00637845	0.0119977	0.0292829	0.0899076	9.38247e-05	k__Fungi;p__Ascomycota;c__;o__;f__;g__;s__
OTU_112p__Ascomycota	0.00478384	0.00792782	0.0272534	0.0511192	2.45505e-06	k__Fungi;p__Ascomycota;c__;o__;f__;g__;s__
OTU_208p__Ascomycota	0.00710327	0.0219551	0.0158012	0.0494077	1.62697e-05	k__Fungi;p__Ascomycota;c__;o__;f__;g__;s__
OTU_1236p__Ascomycota	0.000434894	0.00165822	0.000869788	0.00273194	0.0262683	k__Fungi;p__Ascomycota;c__;o__;f__;g__;s__
Significant abundant OTUs in healthy leaves of rice
OTU_737g__Zygosaccharomyces	0.00130468	0.00677933	0.000144965	0.000753259	0.0310325	k__Fungi;p__Ascomycota;c__Saccharomycetes;o__Saccharomycetales;f__Saccharomycetaceae;g__Zygosaccharomyces;s__Zygosaccharomyces rouxii
OTU_511g__Wickerhamomyces	0.00347915	0.00916855	0.000289929	0.00104458	0.0056346	k__Fungi;p__Ascomycota;c__Saccharomycetes;o__Saccharomycetales;f__Incertae_sedis_Saccharomycetales;g__Wickerhamomyces;s__Wickerhamomyces anomalus
OTU_78g__Trichothecium	0.0694381	0.237558	0.00318922	0.00564461	4.98091e-06	k__Fungi;p__Ascomycota;c__Sordariomycetes;o__Hypocreales;f__Incertae_sedis_Hypocreales;g__Trichothecium;s__Trichothecium roseum
OTU_667g__Trichosporon	0.00202951	0.00452438	0	0	0.0103807	k__Fungi;p__Basidiomycota;c__Tremellomycetes;o__Trichosporonales;f__Trichosporonaceae;g__Trichosporon;s__Trichosporon asahii
OTU_86g__Trichoderma	0.049433	0.101511	0.00507377	0.00788919	7.26685e-07	k__Fungi;p__Ascomycota;c__Sordariomycetes;o__Hypocreales;f__Hypocreaceae;g__Trichoderma;s__Trichoderma harzianum
OTU_316g__Trichoderma	0.012467	0.0455423	0.000579859	0.00178498	0.000912121	k__Fungi;p__Ascomycota;c__Sordariomycetes;o__Hypocreales;f__Hypocreaceae;g__Trichoderma;s__Trichoderma atroviride
OTU_524g__Torula	0.00449391	0.0128309	0	0	0.00198549	k__Fungi;p__Ascomycota;c__Incertae_sedis_Ascomycota;o__Incertae_sedis_Ascomycota;f__Incertae_sedis_Ascomycota;g__Torula;s__Torula caligans
OTU_271g__Tomentella	0.0137716	0.0443139	0.000144965	0.000753259	0.00902991	k__Fungi;p__Basidiomycota;c__Agaricomycetes;o__Thelephorales;f__Thelephoraceae;g__Tomentella;s__Tomentella amyloapiculata
OTU_615g__Tomentella	0.00594355	0.0132674	0.000289929	0.00104458	0.00855098	k__Fungi;p__Basidiomycota;c__Agaricomycetes;o__Thelephorales;f__Thelephoraceae;g__Tomentella;s__Tomentella amyloapiculata
OTU_61g__Talaromyces	0.110318	0.169588	0.00478384	0.0144152	5.26424e-07	k__Fungi;p__Ascomycota;c__Eurotiomycetes;o__Eurotiales;f__Trichocomaceae;g__Talaromyces;s__Talaromyces stollii
OTU_147g__Talaromyces	0.0284131	0.0694894	0.00101475	0.00455323	0.0141474	k__Fungi;p__Ascomycota;c__Eurotiomycetes;o__Eurotiales;f__Trichocomaceae;g__Talaromyces;s__Talaromyces radicus
OTU_35g__Talaromyces	0.215852	0.255215	0.0259487	0.0649629	7.7295e-09	k__Fungi;p__Ascomycota;c__Eurotiomycetes;o__Eurotiales;f__Trichocomaceae;g__Talaromyces;s__Talaromyces funiculosus
OTU_192g__Strelitziana	0.0176857	0.0667807	0.00652341	0.0132064	0.00106621	k__Fungi;p__Ascomycota;c__Eurotiomycetes;o__Chaetothyriales;f__Incertae_sedis_Chaetothyriales;g__Strelitziana;s__Strelitziana malaysiana
OTU_517g__Sporobolomyces	0.00550866	0.0111902	0.000579859	0.00141694	0.00102103	k__Fungi;p__Basidiomycota;c__Microbotryomycetes;o__Sporidiobolales;f__Incertae_sedis_Sporidiobolales;g__Sporobolomyces;s__Sporobolomyces odoratus
OTU_318g__Sporidiobolus	0.0120321	0.0457217	0.000434894	0.0012535	0.0201368	k__Fungi;p__Basidiomycota;c__Microbotryomycetes;o__Sporidiobolales;f__Sporidiobolaceae;g__Sporidiobolus;s__Sporidiobolus ruineniae
OTU_214g__Sporidiobolus	0.0223246	0.0307774	0.00420398	0.00668532	3.2691e-07	k__Fungi;p__Basidiomycota;c__Microbotryomycetes;o__Sporidiobolales;f__Sporidiobolaceae;g__Sporidiobolus;s__Sporidiobolus pararoseus
OTU_249g__Setophoma	0.0234843	0.105885	0.00188454	0.00411518	0.00240214	k__Fungi;p__Ascomycota;c__Incertae_sedis_Ascomycota;o__Incertae_sedis_Ascomycota;f__Incertae_sedis_Ascomycota;g__Setophoma;s__Setophoma vernoniae
OTU_383g__Setophoma	0.00347915	0.0173124	0	0	0.0147088	k__Fungi;p__Ascomycota;c__Incertae_sedis_Ascomycota;o__Incertae_sedis_Ascomycota;f__Incertae_sedis_Ascomycota;g__Setophoma;s__Setophoma sacchari
OTU_215g__Schizophyllum	0.0401552	0.137634	0.000579859	0.00141694	0.000129933	k__Fungi;p__Basidiomycota;c__Agaricomycetes;o__Agaricales;f__Schizophyllaceae;g__Schizophyllum;s__Schizophyllum commune
OTU_128g__Sarocladium	0.0346466	0.0711329	0.00231944	0.00476403	7.61941e-06	k__Fungi;p__Ascomycota;c__Sordariomycetes;o__Hypocreales;f__Incertae_sedis_Hypocreales;g__Sarocladium;s__Sarocladium zeae
OTU_293g__Sarocladium	0.00637845	0.0284978	0.00289929	0.00455323	0.000829715	k__Fungi;p__Ascomycota;c__Sordariomycetes;o__Hypocreales;f__Incertae_sedis_Hypocreales;g__Sarocladium;s__Sarocladium strictum
OTU_521g__Sarocladium	0.00217447	0.00501399	0.00115972	0.00470874	0.00849204	k__Fungi;p__Ascomycota;c__Sordariomycetes;o__Hypocreales;f__Incertae_sedis_Hypocreales;g__Sarocladium;s__Sarocladium strictum
OTU_94g__Sarocladium	0.0439243	0.0682207	0.00231944	0.00330326	1.5615e-06	k__Fungi;p__Ascomycota;c__Sordariomycetes;o__Hypocreales;f__Incertae_sedis_Hypocreales;g__Sarocladium;s__Sarocladium implicatum
OTU_433g__Saccharicola	0.00289929	0.0135844	0.000724824	0.00189182	0.00831646	k__Fungi;p__Ascomycota;c__Dothideomycetes;o__Pleosporales;f__Massarinaceae;g__Saccharicola;s__Saccharicola bicolor
OTU_196g__Rhodotorula	0.020585	0.0272602	0.00376908	0.00646629	3.7211e-06	k__Fungi;p__Basidiomycota;c__Microbotryomycetes;o__Sporidiobolales;f__Incertae_sedis_Sporidiobolales;g__Rhodotorula;s__Rhodotorula terpenoidalis
OTU_922g__Rhodotorula	0.00101475	0.00256721	0.000289929	0.00104458	0.0262683	k__Fungi;p__Basidiomycota;c__Microbotryomycetes;o__Sporidiobolales;f__Incertae_sedis_Sporidiobolales;g__Rhodotorula;s__Rhodotorula oryzae
OTU_250g__Rhodotorula	0.00956767	0.0134423	0.0024644	0.00499218	0.000116616	k__Fungi;p__Basidiomycota;c__Microbotryomycetes;o__Sporidiobolales;f__Incertae_sedis_Sporidiobolales;g__Rhodotorula;s__Rhodotorula mucilaginosa
OTU_777g__Rhodotorula	0.00101475	0.00318212	0.000144965	0.000753259	0.0199065	k__Fungi;p__Basidiomycota;c__Microbotryomycetes;o__Sporidiobolales;f__Incertae_sedis_Sporidiobolales;g__Rhodotorula;s__Rhodotorula ingeniosa
OTU_472g__Rhodotorula	0.00463887	0.0150042	0.000434894	0.0012535	0.0119759	k__Fungi;p__Basidiomycota;c__Microbotryomycetes;o__Sporidiobolales;f__Incertae_sedis_Sporidiobolales;g__Rhodotorula;s__Rhodotorula glutinis
OTU_338g__Rhodotorula	0.00507377	0.0119813	0.000289929	0.00104458	0.00902991	k__Fungi;p__Basidiomycota;c__Microbotryomycetes;o__Sporidiobolales;f__Incertae_sedis_Sporidiobolales;g__Rhodotorula;s__Rhodotorula glutinis
OTU_262g__Rhodotorula	0.0104375	0.0271607	0.000579859	0.00178498	0.00377029	k__Fungi;p__Basidiomycota;c__Microbotryomycetes;o__Sporidiobolales;f__Incertae_sedis_Sporidiobolales;g__Rhodotorula;s__Rhodotorula crocea
OTU_191g__Rhizopycnis	0.0260936	0.0750452	0.00173958	0.00489507	0.000197199	k__Fungi;p__Ascomycota;c__Dothideomycetes;o__Incertae_sedis_Dothideomycetes;f__Incertae_sedis_Dothideomycetes;g__Rhizopycnis;s__Rhizopycnis vagum
OTU_792g__Ramicandelaber	0.00188454	0.00477775	0	0	0.0213032	k__Fungi;p__Zygomycota;c__Incertae_sedis_Zygomycota;o__Kickxellales;f__Kickxellaceae;g__Ramicandelaber;s__Ramicandelaber brevisporus
OTU_470g__Pulvinula	0.00637845	0.0168925	0	0	0.0215395	k__Fungi;p__Ascomycota;c__Pezizomycetes;o__Pezizales;f__Incertae_sedis_Pezizales;g__Pulvinula;s__Pulvinula convexella
OTU_178g__Pseudozyma	0.0166709	0.0292617	0.00855292	0.0219551	8.34412e-06	k__Fungi;p__Basidiomycota;c__Ustilaginomycetes;o__Ustilaginales;f__Ustilaginaceae;g__Pseudozyma;s__Pseudozyma aphidis
OTU_430g__Pseudoramichloridium	0.0024644	0.0120467	0.00130468	0.00307043	0.00254828	k__Fungi;p__Ascomycota;c__Dothideomycetes;o__Incertae_sedis_Dothideomycetes;f__Incertae_sedis_Dothideomycetes;g__Pseudoramichloridium;s__Pseudoramichloridium henryi
OTU_500g__Pseudocercospora	0.0073932	0.0184013	0.000869788	0.00225978	0.00154971	k__Fungi;p__Ascomycota;c__Dothideomycetes;o__Capnodiales;f__Mycosphaerellaceae;g__Pseudocercospora;s__Pseudocercospora oenotherae
OTU_57g__Polyporus	0.136122	0.455387	0.00536369	0.0138658	4.09528e-05	k__Fungi;p__Basidiomycota;c__Agaricomycetes;o__Polyporales;f__Polyporaceae;g__Polyporus;s__Polyporus umbellatus
OTU_137g__Phyllosticta	0.0324721	0.0722597	0.00115972	0.00238201	5.69296e-05	k__Fungi;p__Ascomycota;c__Dothideomycetes;o__Botryosphaeriales;f__Botryosphaeriaceae;g__Phyllosticta;s__Phyllosticta capitalensis
OTU_310g__Phoma	0.0144965	0.0390322	0.00130468	0.00217112	0.00108773	k__Fungi;p__Ascomycota;c__Dothideomycetes;o__Pleosporales;f__Incertae_sedis_Pleosporales;g__Phoma;s__Phoma tropica
OTU_171g__Phoma	0.0146414	0.049872	0.00115972	0.00303469	0.00582502	k__Fungi;p__Ascomycota;c__Dothideomycetes;o__Pleosporales;f__Incertae_sedis_Pleosporales;g__Phoma;s__Phoma foliaceiphila
OTU_34g__Phialemoniopsis	0.391985	0.985642	0.0275433	0.0177874	1.64885e-09	k__Fungi;p__Ascomycota;c__Sordariomycetes;o__Incertae_sedis_Sordariomycetes;f__Incertae_sedis_Sordariomycetes;g__Phialemoniopsis;s__Phialemoniopsis curvata
OTU_368g__Periconia	0.0158012	0.0481637	0.00115972	0.00212027	0.000107727	k__Fungi;p__Ascomycota;c__Dothideomycetes;o__Pleosporales;f__Incertae_sedis_Pleosporales;g__Periconia;s__Periconia byssoides
OTU_150g__Penicillium	0.0192803	0.0483035	0.00202951	0.00904152	0.000630401	k__Fungi;p__Ascomycota;c__Eurotiomycetes;o__Eurotiales;f__Trichocomaceae;g__Penicillium;s__Penicillium oxalicum
OTU_110g__Ophiosphaerella	0.0520423	0.19433	0.016526	0.0410557	4.98944e-08	k__Fungi;p__Ascomycota;c__Dothideomycetes;o__Pleosporales;f__Phaeosphaeriaceae;g__Ophiosphaerella;s__Ophiosphaerella agrostidis
OTU_260g__Myrothecium	0.00710327	0.0353606	0.00289929	0.00899069	0.00254828	k__Fungi;p__Ascomycota;c__Sordariomycetes;o__Hypocreales;f__Incertae_sedis_Hypocreales;g__Myrothecium;s__Myrothecium gramineum
OTU_26g__Mortierella	0.421412	1.55919	0.00289929	0.00756727	0.000424007	k__Fungi;p__Zygomycota;c__Incertae_sedis_Zygomycota;o__Mortierellales;f__Mortierellaceae;g__Mortierella;s__Mortierella alpina
OTU_833g__Monosporascus	0.000869788	0.00451955	0	0	0.0477149	k__Fungi;p__Ascomycota;c__Sordariomycetes;o__Xylariales;f__Incertae_sedis_Xylariales;g__Monosporascus;s__Monosporascus cannonballus
OTU_184g__Monographella	0.0120321	0.0360519	0.00231944	0.0046387	0.000694595	k__Fungi;p__Ascomycota;c__Sordariomycetes;o__Xylariales;f__Incertae_sedis_Xylariales;g__Monographella;s__Monographella nivalis
OTU_76g__Monographella	0.0297178	0.0687621	0.0294278	0.0777248	7.41025e-08	k__Fungi;p__Ascomycota;c__Sordariomycetes;o__Xylariales;f__Incertae_sedis_Xylariales;g__Monographella;s__Monographella lycopodina
OTU_143g__Monographella	0.0518974	0.172688	0.00304426	0.0046481	2.52158e-05	k__Fungi;p__Ascomycota;c__Sordariomycetes;o__Xylariales;f__Incertae_sedis_Xylariales;g__Monographella;s__Monographella cucumerina
OTU_487g__Microdochium	0.00391405	0.00875208	0.000434894	0.00165822	0.0084333	k__Fungi;p__Ascomycota;c__Sordariomycetes;o__Xylariales;f__Incertae_sedis_Xylariales;g__Microdochium;s__Microdochium paspali
OTU_25g__Meyerozyma	0.489546	1.3932	0.0224695	0.039643	1.12421e-07	k__Fungi;p__Ascomycota;c__Saccharomycetes;o__Saccharomycetales;f__Debaryomycetaceae;g__Meyerozyma;s__Meyerozyma guilliermondii
OTU_408g__Malassezia	0.0227595	0.0674363	0.00623348	0.0278306	0.000133065	k__Fungi;p__Basidiomycota;c__Incertae_sedis_Basidiomycota;o__Malasseziales;f__Malasseziaceae;g__Malassezia;s__Malassezia sympodialis
OTU_221g__Malassezia	0.0213098	0.0510599	0.000724824	0.00189182	0.000129314	k__Fungi;p__Basidiomycota;c__Incertae_sedis_Basidiomycota;o__Malasseziales;f__Malasseziaceae;g__Malassezia;s__Malassezia globosa
OTU_354g__Malassezia	0.0158012	0.0644469	0.000579859	0.00141694	0.00224572	k__Fungi;p__Basidiomycota;c__Incertae_sedis_Basidiomycota;o__Malasseziales;f__Malasseziaceae;g__Malassezia;s__Malassezia globosa
OTU_24g__Magnaporthe	0.464757	1.403	0.0262386	0.0640648	5.5331e-06	k__Fungi;p__Ascomycota;c__Sordariomycetes;o__Magnaporthales;f__Magnaporthaceae;g__Magnaporthe;s__Magnaporthe oryzae
OTU_384g__Magnaporthe	0.00376908	0.0142982	0.00217447	0.00381237	0.00293383	k__Fungi;p__Ascomycota;c__Sordariomycetes;o__Magnaporthales;f__Magnaporthaceae;g__Magnaporthe;s__Magnaporthe grisea
OTU_264g__Leptospora	0.00956767	0.0290544	0.00681334	0.0159024	0.000203905	k__Fungi;p__Ascomycota;c__Dothideomycetes;o__Incertae_sedis_Dothideomycetes;f__Incertae_sedis_Dothideomycetes;g__Leptospora;s__Leptospora rubella
OTU_390g__Lasiosphaeris	0.00347915	0.0122977	0.000434894	0.00165822	0.0201368	k__Fungi;p__Ascomycota;c__Sordariomycetes;o__Sordariales;f__Lasiosphaeriaceae;g__Lasiosphaeris;s__Lasiosphaeris hispida
OTU_49g__Jahnula	0.308775	0.604758	0.016381	0.0194202	2.48753e-08	k__Fungi;p__Ascomycota;c__Dothideomycetes;o__Jahnulales;f__Aliquandostipitaceae;g__Jahnula;s__Jahnula sangamonensis
OTU_432g__Isaria	0.00463887	0.0130736	0.000289929	0.00104458	0.00254828	k__Fungi;p__Ascomycota;c__Sordariomycetes;o__Hypocreales;f__Cordycipitaceae;g__Isaria;s__Isaria javanica
OTU_397g__Idriella	0.00289929	0.0113124	0.000724824	0.00189182	0.0071401	k__Fungi;p__Ascomycota;c__Leotiomycetes;o__Helotiales;f__Helotiaceae;g__Idriella;s__Idriella lunata
OTU_233g__Hypoxylon	0.0273983	0.140029	0.000434894	0.0012535	0.0178818	k__Fungi;p__Ascomycota;c__Sordariomycetes;o__Xylariales;f__Xylariaceae;g__Hypoxylon;s__Hypoxylon lividipigmentum
OTU_165g__Hericium	0.0436344	0.196648	0.000434894	0.00165822	0.00557189	k__Fungi;p__Basidiomycota;c__Agaricomycetes;o__Russulales;f__Hericiaceae;g__Hericium;s__Hericium erinaceus
OTU_577g__Hanseniaspora	0.0118871	0.0370601	0	0	0.00201903	k__Fungi;p__Ascomycota;c__Saccharomycetes;o__Saccharomycetales;f__Saccharomycodaceae;g__Hanseniaspora;s__Hanseniaspora osmophila
OTU_363g__Hannaella	0.00231944	0.00644601	0.00159461	0.0059715	0.0213032	k__Fungi;p__Basidiomycota;c__Tremellomycetes;o__Tremellales;f__Incertae_sedis_Tremellales;g__Hannaella;s__Hannaella phetchabunensis
OTU_43g__Hannaella	0.146559	0.286159	0.0178307	0.0365454	0.00031795	k__Fungi;p__Basidiomycota;c__Tremellomycetes;o__Tremellales;f__Incertae_sedis_Tremellales;g__Hannaella;s__Hannaella oryzae
OTU_228g__Hannaella	0.0118871	0.0244307	0.00115972	0.00283388	0.00106011	k__Fungi;p__Basidiomycota;c__Tremellomycetes;o__Tremellales;f__Incertae_sedis_Tremellales;g__Hannaella;s__Hannaella oryzae
OTU_313g__Gonatophragmium	0.00608852	0.015055	0	0	0.0119759	k__Fungi;p__Ascomycota;c__Dothideomycetes;o__Acrospermales;f__Acrospermaceae;g__Gonatophragmium;s__Gonatophragmium triuniae
OTU_298g__Gibellulopsis	0.0073932	0.01976	0.00101475	0.0023264	0.000667042	k__Fungi;p__Ascomycota;c__Sordariomycetes;o__Incertae_sedis_Sordariomycetes;f__Plectosphaerellaceae;g__Gibellulopsis;s__Gibellulopsis nigrescens
OTU_31g__Gibberella	0.498099	0.982842	0.0705978	0.0577543	3.5981e-10	k__Fungi;p__Ascomycota;c__Sordariomycetes;o__Hypocreales;f__Nectriaceae;g__Gibberella;s__Gibberella intricans
OTU_1831g__Gibberella	0.0750917	0.10613	0.0316023	0.0638447	1.11244e-09	k__Fungi;p__Ascomycota;c__Sordariomycetes;o__Hypocreales;f__Nectriaceae;g__Gibberella;s__Gibberella intricans
OTU_139g__Geosmithia	0.0313124	0.0874197	0.000869788	0.00198196	0.000912121	k__Fungi;p__Ascomycota;c__Sordariomycetes;o__Hypocreales;f__Incertae_sedis_Hypocreales;g__Geosmithia;s__Geosmithia langdonii
OTU_170g__Ganoderma	0.0252239	0.0720271	0.000869788	0.00381237	0.00026961	k__Fungi;p__Basidiomycota;c__Agaricomycetes;o__Polyporales;f__Ganodermataceae;g__Ganoderma;s__Ganoderma sichuanense
OTU_69g__Fusarium	0.0653791	0.155844	0.00594355	0.00829374	1.13848e-06	k__Fungi;p__Ascomycota;c__Sordariomycetes;o__Hypocreales;f__Nectriaceae;g__Fusarium;s__Fusarium solani
OTU_494g__Fusarium	0.00550866	0.0151691	0.000724824	0.00218115	0.00866948	k__Fungi;p__Ascomycota;c__Sordariomycetes;o__Hypocreales;f__Nectriaceae;g__Fusarium;s__Fusarium solani
OTU_379g__Fusarium	0.00724824	0.0330821	0.00115972	0.00261772	0.0070864	k__Fungi;p__Ascomycota;c__Sordariomycetes;o__Hypocreales;f__Nectriaceae;g__Fusarium;s__Fusarium delphinoides
OTU_204g__Exserohilum	0.0194253	0.0682479	0.0024644	0.00422507	0.000128491	k__Fungi;p__Ascomycota;c__Dothideomycetes;o__Pleosporales;f__Pleosporaceae;g__Exserohilum;s__Exserohilum turcicum
OTU_276g__Exophiala	0.0100026	0.0458941	0.000144965	0.000753259	0.0178818	k__Fungi;p__Ascomycota;c__Eurotiomycetes;o__Chaetothyriales;f__Herpotrichiellaceae;g__Exophiala;s__Exophiala salmonis
OTU_7g__Epicoccum	2.68953	3.58441	2.67083	1.63836	1.6718e-10	k__Fungi;p__Ascomycota;c__Dothideomycetes;o__Pleosporales;f__Pleosporaceae;g__Epicoccum;s__Epicoccum nigrum
OTU_243g__Edenia	0.0107274	0.0313423	0.00115972	0.00322301	0.00241155	k__Fungi;p__Ascomycota;c__Dothideomycetes;o__Pleosporales;f__Pleosporaceae;g__Edenia;s__Edenia gomezpompae
OTU_85g__Dissoconium	0.0742219	0.149475	0.00217447	0.00313375	9.69992e-07	k__Fungi;p__Ascomycota;c__Dothideomycetes;o__Capnodiales;f__Mycosphaerellaceae;g__Dissoconium;s__Dissoconium eucalypti
OTU_351g__Dipodascus	0.00376908	0.00589426	0.000289929	0.00150652	0.00359976	k__Fungi;p__Ascomycota;c__Saccharomycetes;o__Saccharomycetales;f__Dipodascaceae;g__Dipodascus;s__Dipodascus geotrichum
OTU_291g__Diatrypella	0.00855292	0.0281836	0.00188454	0.00439222	0.00097716	k__Fungi;p__Ascomycota;c__Sordariomycetes;o__Xylariales;f__Diatrypaceae;g__Diatrypella;s__Diatrypella favacea
OTU_382g__Diatrypella	0.0049288	0.0203262	0.000144965	0.000753259	0.012984	k__Fungi;p__Ascomycota;c__Sordariomycetes;o__Xylariales;f__Diatrypaceae;g__Diatrypella;s__Diatrypella favacea
OTU_353g__Cystobasidium	0.00449391	0.0079553	0.00202951	0.00366051	6.21623e-05	k__Fungi;p__Basidiomycota;c__Cystobasidiomycetes;o__Cystobasidiales;f__Cystobasidiaceae;g__Cystobasidium;s__Cystobasidium slooffiae
OTU_1820g__Cystobasidium	0.00188454	0.00425595	0.00130468	0.00343285	0.00849204	k__Fungi;p__Basidiomycota;c__Cystobasidiomycetes;o__Cystobasidiales;f__Cystobasidiaceae;g__Cystobasidium;s__Cystobasidium slooffiae
OTU_742g__Curvularia	0.00275433	0.0135506	0.000579859	0.00141694	0.0103807	k__Fungi;p__Ascomycota;c__Dothideomycetes;o__Pleosporales;f__Pleosporaceae;g__Curvularia;s__Curvularia eragrostidis
OTU_253g__Cryptococcus	0.0127569	0.0449767	0.000724824	0.00189182	0.00791404	k__Fungi;p__Basidiomycota;c__Tremellomycetes;o__Tremellales;f__Incertae_sedis_Tremellales;g__Cryptococcus;s__Cryptococcus victoriae
OTU_776g__Cryptococcus	0.00202951	0.00663618	0.000144965	0.000753259	0.0340064	k__Fungi;p__Basidiomycota;c__Tremellomycetes;o__Tremellales;f__Incertae_sedis_Tremellales;g__Cryptococcus;s__Cryptococcus saitoi
OTU_106g__Cryptococcus	0.0365311	0.0398861	0.00536369	0.00670488	1.68196e-07	k__Fungi;p__Basidiomycota;c__Tremellomycetes;o__Tremellales;f__Incertae_sedis_Tremellales;g__Cryptococcus;s__Cryptococcus neoformans
OTU_275g__Cryptococcus	0.00811802	0.0316106	0.000724824	0.00243636	0.0103807	k__Fungi;p__Basidiomycota;c__Tremellomycetes;o__Tremellales;f__Incertae_sedis_Tremellales;g__Cryptococcus;s__Cryptococcus magnus
OTU_272g__Cryptococcus	0.0126119	0.0156311	0.00231944	0.0046387	7.20475e-06	k__Fungi;p__Basidiomycota;c__Tremellomycetes;o__Tremellales;f__Incertae_sedis_Tremellales;g__Cryptococcus;s__Cryptococcus laurentii
OTU_896g__Cryptococcus	0.00144965	0.00309873	0.000289929	0.00104458	0.0103807	k__Fungi;p__Basidiomycota;c__Tremellomycetes;o__Tremellales;f__Incertae_sedis_Tremellales;g__Cryptococcus;s__Cryptococcus laurentii
OTU_387g__Crustoderma	0.00623348	0.0256031	0	0	0.0340064	k__Fungi;p__Basidiomycota;c__Agaricomycetes;o__Polyporales;f__Meruliaceae;g__Crustoderma;s__Crustoderma corneum
OTU_158g__Cordyceps	0.0143515	0.0684334	0.00304426	0.00645278	0.00135493	k__Fungi;p__Ascomycota;c__Sordariomycetes;o__Hypocreales;f__Cordycipitaceae;g__Cordyceps;s__Cordyceps militaris
OTU_1003g__Coralloidiomyces	0.000579859	0.00208916	0.000724824	0.00243636	0.0320149	k__Fungi;p__Chytridiomycota;c__Chytridiomycetes;o__Rhizophydiales;f__Incertae_sedis_Rhizophydiales;g__Coralloidiomyces;s__Coralloidiomyces digitatus
OTU_155g__Coniothyrium	0.0202951	0.0719919	0.00260937	0.00509174	0.000466789	k__Fungi;p__Ascomycota;c__Dothideomycetes;o__Pleosporales;f__Leptosphaeriaceae;g__Coniothyrium;s__Coniothyrium sidae
OTU_643g__Conidiosporomyces	0.00144965	0.00533453	0.00159461	0.00437728	0.00849204	k__Fungi;p__Basidiomycota;c__Exobasidiomycetes;o__Tilletiales;f__Tilletiaceae;g__Conidiosporomyces;s__Conidiosporomyces ayresii
OTU_71g__Colletotrichum	0.0650892	0.279414	0.00434894	0.00884139	0.00013561	k__Fungi;p__Ascomycota;c__Sordariomycetes;o__Incertae_sedis_Sordariomycetes;f__Glomerellaceae;g__Colletotrichum;s__Colletotrichum truncatum
OTU_274g__Colletotrichum	0.0197152	0.0483834	0.000289929	0.00104458	0.00884877	k__Fungi;p__Ascomycota;c__Sordariomycetes;o__Incertae_sedis_Sordariomycetes;f__Glomerellaceae;g__Colletotrichum;s__Colletotrichum gloeosporioides
OTU_135g__Colletotrichum	0.0185555	0.0925379	0.000289929	0.00104458	0.0178818	k__Fungi;p__Ascomycota;c__Sordariomycetes;o__Incertae_sedis_Sordariomycetes;f__Glomerellaceae;g__Colletotrichum;s__Colletotrichum gigasporum
OTU_404g__Colletotrichum	0.0108724	0.0464936	0.00130468	0.00325668	0.0013645	k__Fungi;p__Ascomycota;c__Sordariomycetes;o__Incertae_sedis_Sordariomycetes;f__Glomerellaceae;g__Colletotrichum;s__Colletotrichum boninense
OTU_501g__Cochliobolus	0.00376908	0.0114619	0.00144965	0.00345818	0.000286891	k__Fungi;p__Ascomycota;c__Dothideomycetes;o__Pleosporales;f__Pleosporaceae;g__Cochliobolus;s__Cochliobolus setariae
OTU_342g__Clavaria	0.00666838	0.0269389	0.000144965	0.000753259	0.0340064	k__Fungi;p__Basidiomycota;c__Agaricomycetes;o__Agaricales;f__Clavariaceae;g__Clavaria;s__Clavaria tenuipes
OTU_66g__Cladosporium	0.12322	0.155449	0.00840795	0.00824625	1.58872e-09	k__Fungi;p__Ascomycota;c__Dothideomycetes;o__Capnodiales;f__Davidiellaceae;g__Cladosporium;s__Cladosporium halotolerans
OTU_93g__Cladosporium	0.036966	0.0670358	0.0024644	0.00422507	8.2532e-06	k__Fungi;p__Ascomycota;c__Dothideomycetes;o__Capnodiales;f__Davidiellaceae;g__Cladosporium;s__Cladosporium allicinum
OTU_84g__Cercospora	0.0649442	0.0928727	0.00652341	0.00604415	3.21751e-09	k__Fungi;p__Ascomycota;c__Dothideomycetes;o__Capnodiales;f__Mycosphaerellaceae;g__Cercospora;s__Cercospora sojina
OTU_461g__Cercospora	0.0114522	0.0540924	0.000144965	0.000753259	0.0310325	k__Fungi;p__Ascomycota;c__Dothideomycetes;o__Capnodiales;f__Mycosphaerellaceae;g__Cercospora;s__Cercospora sojina
OTU_89g__Cercospora	0.0401552	0.076396	0.00565362	0.00884139	2.09889e-08	k__Fungi;p__Ascomycota;c__Dothideomycetes;o__Capnodiales;f__Mycosphaerellaceae;g__Cercospora;s__Cercospora beticola
OTU_273g__Candida	0.0137716	0.0464688	0.00130468	0.00307043	0.000904138	k__Fungi;p__Ascomycota;c__Saccharomycetes;o__Saccharomycetales;f__Incertae_sedis_Saccharomycetales;g__Candida;s__Candida tropicalis
OTU_866g__Candida	0.00144965	0.00345818	0.000289929	0.00104458	0.0118662	k__Fungi;p__Ascomycota;c__Saccharomycetes;o__Saccharomycetales;f__Incertae_sedis_Saccharomycetales;g__Candida;s__Candida quercitrusa
OTU_498g__Candida	0.00681334	0.026934	0.000434894	0.0012535	0.00473463	k__Fungi;p__Ascomycota;c__Saccharomycetes;o__Saccharomycetales;f__Incertae_sedis_Saccharomycetales;g__Candida;s__Candida parapsilosis
OTU_54g__Candida	0.110463	0.124041	0.012322	0.0173928	2.4959e-08	k__Fungi;p__Ascomycota;c__Saccharomycetes;o__Saccharomycetales;f__Incertae_sedis_Saccharomycetales;g__Candida;s__Candida palmioleophila
OTU_883g__Bulleromyces	0.00101475	0.00318212	0.000144965	0.000753259	0.0305448	k__Fungi;p__Basidiomycota;c__Tremellomycetes;o__Tremellales;f__Incertae_sedis_Tremellales;g__Bulleromyces;s__Bulleromyces albus
OTU_213g__Bullera	0.0127569	0.0394791	0.00260937	0.00460565	8.40456e-05	k__Fungi;p__Basidiomycota;c__Tremellomycetes;o__Tremellales;f__Incertae_sedis_Tremellales;g__Bullera;s__Bullera variabilis
OTU_282g__Botrytis	0.00913278	0.0270303	0.00188454	0.00489952	0.000920651	k__Fungi;p__Ascomycota;c__Leotiomycetes;o__Helotiales;f__Sclerotiniaceae;g__Botrytis;s__Botrytis cinerea
OTU_488g__Bipolaris	0.00724824	0.0257739	0.000724824	0.00189182	0.00349966	k__Fungi;p__Ascomycota;c__Dothideomycetes;o__Pleosporales;f__Pleosporaceae;g__Bipolaris;s__Bipolaris sorokiniana
OTU_586g__Bipolaris	0.00594355	0.0194606	0.000434894	0.00165822	0.00517372	k__Fungi;p__Ascomycota;c__Dothideomycetes;o__Pleosporales;f__Pleosporaceae;g__Bipolaris;s__Bipolaris cynodontis
OTU_261g__Bartalinia	0.00811802	0.0302193	0.000579859	0.00178498	0.0215395	k__Fungi;p__Ascomycota;c__Sordariomycetes;o__Xylariales;f__Amphisphaeriaceae;g__Bartalinia;s__Bartalinia robillardoides
OTU_1848g__Aspergillus	0.0688582	0.0979791	0.00521873	0.00767608	3.2826e-08	k__Fungi;p__Ascomycota;c__Eurotiomycetes;o__Eurotiales;f__Trichocomaceae;g__Aspergillus;s__Aspergillus versicolor
OTU_229g__Aspergillus	0.016526	0.0579768	0.000289929	0.00150652	0.00366742	k__Fungi;p__Ascomycota;c__Eurotiomycetes;o__Eurotiales;f__Trichocomaceae;g__Aspergillus;s__Aspergillus penicillioides
OTU_182g__Aspergillus	0.0252239	0.0788534	0.00159461	0.00292483	0.000194079	k__Fungi;p__Ascomycota;c__Eurotiomycetes;o__Eurotiales;f__Trichocomaceae;g__Aspergillus;s__Aspergillus ochraceus
OTU_119g__Aspergillus	0.0324721	0.0828079	0.000869788	0.00198196	0.00028642	k__Fungi;p__Ascomycota;c__Eurotiomycetes;o__Eurotiales;f__Trichocomaceae;g__Aspergillus;s__Aspergillus hiratsukae
OTU_46g__Aspergillus	0.161636	0.20433	0.0113072	0.00770162	1.11849e-09	k__Fungi;p__Ascomycota;c__Eurotiomycetes;o__Eurotiales;f__Trichocomaceae;g__Aspergillus;s__Aspergillus flavus
OTU_186g__Aspergillus	0.0142065	0.0304954	0.00333419	0.0106199	0.000366453	k__Fungi;p__Ascomycota;c__Eurotiomycetes;o__Eurotiales;f__Trichocomaceae;g__Aspergillus;s__Aspergillus flavus
OTU_523g__Amanita	0.00304426	0.0143332	0.000724824	0.00266727	0.0477149	k__Fungi;p__Basidiomycota;c__Agaricomycetes;o__Agaricales;f__Amanitaceae;g__Amanita;s__Amanita fulva
OTU_1034g__Amanita	0.00347915	0.0120068	0.000144965	0.000753259	0.0178818	k__Fungi;p__Basidiomycota;c__Agaricomycetes;o__Agaricales;f__Amanitaceae;g__Amanita;s__Amanita fulva
OTU_181g__Alternaria	0.02044	0.0532847	0.00463887	0.00775527	2.47772e-05	k__Fungi;p__Ascomycota;c__Dothideomycetes;o__Pleosporales;f__Pleosporaceae;g__Alternaria;s__Alternaria padwickii
OTU_166g__Alternaria	0.020585	0.0961295	0.00159461	0.00347706	0.000406019	k__Fungi;p__Ascomycota;c__Dothideomycetes;o__Pleosporales;f__Pleosporaceae;g__Alternaria;s__Alternaria infectoria
OTU_82g__Acremonium	0.0558114	0.164317	0.00130468	0.00287213	2.25724e-05	k__Fungi;p__Ascomycota;c__Sordariomycetes;o__Hypocreales;f__Incertae_sedis_Hypocreales;g__Acremonium;s__Acremonium sclerotigenum
OTU_159g__Acremonium	0.0142065	0.0272073	0.00101475	0.00256721	0.000303976	k__Fungi;p__Ascomycota;c__Sordariomycetes;o__Hypocreales;f__Incertae_sedis_Hypocreales;g__Acremonium;s__Acremonium fusidioides
OTU_65f__Xylariaceae	0.0713226	0.133636	0.0049288	0.00779737	2.25696e-07	k__Fungi;p__Ascomycota;c__Sordariomycetes;o__Xylariales;f__Xylariaceae;g__;s__
OTU_224f__Wallemiaceae	0.0169609	0.0192055	0.00333419	0.00505733	3.20436e-07	k__Fungi;p__Basidiomycota;c__Wallemiomycetes;o__Wallemiales;f__Wallemiaceae;g__;s__
OTU_1766f__Wallemiaceae	0.00971264	0.0123949	0.00347915	0.00489507	2.329e-06	k__Fungi;p__Basidiomycota;c__Wallemiomycetes;o__Wallemiales;f__Wallemiaceae;g__;s__
OTU_550f__Wallemiaceae	0.00478384	0.00785315	0.000579859	0.00178498	0.000614215	k__Fungi;p__Basidiomycota;c__Wallemiomycetes;o__Wallemiales;f__Wallemiaceae;g__;s__
OTU_101f__Ustilaginaceae	0.0385606	0.119543	0.00362412	0.00613375	5.35778e-06	k__Fungi;p__Basidiomycota;c__Ustilaginomycetes;o__Ustilaginales;f__Ustilaginaceae;g__;s__
OTU_477f__Ustilaginaceae	0.00927774	0.0364294	0	0	0.0355223	k__Fungi;p__Basidiomycota;c__Ustilaginomycetes;o__Ustilaginales;f__Ustilaginaceae;g__;s__
OTU_759f__Ustilaginaceae	0.0024644	0.00696353	0.000144965	0.000753259	0.0201368	k__Fungi;p__Basidiomycota;c__Ustilaginomycetes;o__Ustilaginales;f__Ustilaginaceae;g__;s__
OTU_287f__Tuberaceae	0.00884285	0.0210664	0.00173958	0.00451955	0.00382235	k__Fungi;p__Ascomycota;c__Pezizomycetes;o__Pezizales;f__Tuberaceae;g__;s__
OTU_105f__Trichocomaceae	0.0426196	0.0946018	0.00275433	0.00483225	2.45338e-06	k__Fungi;p__Ascomycota;c__Eurotiomycetes;o__Eurotiales;f__Trichocomaceae;g__;s__
OTU_290f__Trichocomaceae	0.012322	0.0593764	0.000289929	0.00150652	0.0103807	k__Fungi;p__Ascomycota;c__Eurotiomycetes;o__Eurotiales;f__Trichocomaceae;g__;s__
OTU_207f__Terramycetaceae	0.0156562	0.0478387	0.00115972	0.00283388	0.000684172	k__Fungi;p__Chytridiomycota;c__Chytridiomycetes;o__Rhizophydiales;f__Terramycetaceae;g__;s__
OTU_131f__Sporormiaceae	0.0708877	0.306562	0.00231944	0.0038009	1.77551e-05	k__Fungi;p__Ascomycota;c__Dothideomycetes;o__Pleosporales;f__Sporormiaceae;g__;s__
OTU_788f__Saccharomycetaceae	0.00507377	0.0233538	0.000434894	0.0012535	0.0119759	k__Fungi;p__Ascomycota;c__Saccharomycetes;o__Saccharomycetales;f__Saccharomycetaceae;g__;s__
OTU_826f__Rhizophlyctidaceae	0.00507377	0.0149955	0.000144965	0.000753259	0.0201368	k__Fungi;p__Chytridiomycota;c__Chytridiomycetes;o__Rhizophlyctidales;f__Rhizophlyctidaceae;g__;s__
OTU_15f__Pleosporaceae	2.13881	2.86488	0.3498	0.322679	1.67115e-10	k__Fungi;p__Ascomycota;c__Dothideomycetes;o__Pleosporales;f__Pleosporaceae;g__;s__
OTU_327f__Pleosporaceae	0.00536369	0.0182667	0.00115972	0.00388607	0.00426343	k__Fungi;p__Ascomycota;c__Dothideomycetes;o__Pleosporales;f__Pleosporaceae;g__;s__
OTU_1881f__Pleosporaceae	0.00347915	0.00714604	0.000434894	0.0012535	0.00345023	k__Fungi;p__Ascomycota;c__Dothideomycetes;o__Pleosporales;f__Pleosporaceae;g__;s__
OTU_462f__Pleosporaceae	0.00275433	0.00993836	0.00144965	0.00345818	0.00849204	k__Fungi;p__Ascomycota;c__Dothideomycetes;o__Pleosporales;f__Pleosporaceae;g__;s__
OTU_560f__Pleosporaceae	0.00202951	0.00501834	0.00115972	0.00238201	0.00600848	k__Fungi;p__Ascomycota;c__Dothideomycetes;o__Pleosporales;f__Pleosporaceae;g__;s__
OTU_805f__Phanerochaetaceae	0.00260937	0.00983018	0.000289929	0.00104458	0.0118662	k__Fungi;p__Basidiomycota;c__Agaricomycetes;o__Polyporales;f__Phanerochaetaceae;g__;s__
OTU_80f__Phaeosphaeriaceae	0.188889	0.789437	0.0891533	0.117624	2.44746e-09	k__Fungi;p__Ascomycota;c__Dothideomycetes;o__Pleosporales;f__Phaeosphaeriaceae;g__;s__
OTU_125f__Phaeosphaeriaceae	0.0340667	0.0910566	0.00275433	0.00529759	0.000136252	k__Fungi;p__Ascomycota;c__Dothideomycetes;o__Pleosporales;f__Phaeosphaeriaceae;g__;s__
OTU_156f__Phaeosphaeriaceae	0.0127569	0.0530882	0.00797306	0.014943	8.39239e-05	k__Fungi;p__Ascomycota;c__Dothideomycetes;o__Pleosporales;f__Phaeosphaeriaceae;g__;s__
OTU_823f__Phaeosphaeriaceae	0.000869788	0.00273194	0.000289929	0.00104458	0.0320149	k__Fungi;p__Ascomycota;c__Dothideomycetes;o__Pleosporales;f__Phaeosphaeriaceae;g__;s__
OTU_1278f__Parodiopsidaceae	0.00463887	0.00553924	0.00188454	0.00381809	2.90749e-05	k__Fungi;p__Ascomycota;c__Dothideomycetes;o__Incertae_sedis_Dothideomycetes;f__Parodiopsidaceae;g__;s__
OTU_239f__Neocallimastigaceae	0.0142065	0.0162888	0.00304426	0.00636081	1.2515e-05	k__Fungi;p__Neocallimastigomycota;c__Neocallimastigomycetes;o__Neocallimastigales;f__Neocallimastigaceae;g__;s__
OTU_28f__Nectriaceae	0.30834	0.381087	0.0349365	0.0224563	3.58161e-10	k__Fungi;p__Ascomycota;c__Sordariomycetes;o__Hypocreales;f__Nectriaceae;g__;s__
OTU_44f__Nectriaceae	0.119741	0.44761	0.00231944	0.00799634	0.00232772	k__Fungi;p__Ascomycota;c__Sordariomycetes;o__Hypocreales;f__Nectriaceae;g__;s__
OTU_200f__Nectriaceae	0.0130468	0.0555337	0.000144965	0.000753259	0.00517372	k__Fungi;p__Ascomycota;c__Sordariomycetes;o__Hypocreales;f__Nectriaceae;g__;s__
OTU_396f__Mycosphaerellaceae	0.00449391	0.0142661	0.000144965	0.000753259	0.0340064	k__Fungi;p__Ascomycota;c__Dothideomycetes;o__Capnodiales;f__Mycosphaerellaceae;g__;s__
OTU_610f__Mycosphaerellaceae	0.00304426	0.0142921	0.000579859	0.00141694	0.0201368	k__Fungi;p__Ascomycota;c__Dothideomycetes;o__Capnodiales;f__Mycosphaerellaceae;g__;s__
OTU_751f__Mortierellaceae	0.0118871	0.0205536	0.000724824	0.00189182	0.00158648	k__Fungi;p__Zygomycota;c__Incertae_sedis_Zygomycota;o__Mortierellales;f__Mortierellaceae;g__;s__
OTU_307f__Mortierellaceae	0.00913278	0.0156562	0.000144965	0.000753259	0.0037876	k__Fungi;p__Zygomycota;c__Incertae_sedis_Zygomycota;o__Mortierellales;f__Mortierellaceae;g__;s__
OTU_1284f__Malasseziaceae	0.0213098	0.0576814	0.000289929	0.00104458	0.00158648	k__Fungi;p__Basidiomycota;c__Incertae_sedis_Basidiomycota;o__Malasseziales;f__Malasseziaceae;g__;s__
OTU_319f__Malasseziaceae	0.0175407	0.0370266	0.00101475	0.00205759	3.30217e-05	k__Fungi;p__Basidiomycota;c__Incertae_sedis_Basidiomycota;o__Malasseziales;f__Malasseziaceae;g__;s__
OTU_18f__Leptosphaeriaceae	1.27163	3.94779	0.630307	0.676783	1.66954e-10	k__Fungi;p__Ascomycota;c__Dothideomycetes;o__Pleosporales;f__Leptosphaeriaceae;g__;s__
OTU_226f__Leptosphaeriaceae	0.00971264	0.048915	0.000289929	0.00104458	0.0310325	k__Fungi;p__Ascomycota;c__Dothideomycetes;o__Pleosporales;f__Leptosphaeriaceae;g__;s__
OTU_349f__Leptosphaeriaceae	0.00594355	0.0194909	0.000869788	0.00198196	0.00198549	k__Fungi;p__Ascomycota;c__Dothideomycetes;o__Pleosporales;f__Leptosphaeriaceae;g__;s__
OTU_728f__Leptosphaeriaceae	0.0024644	0.00704764	0.00130468	0.00376049	0.00149814	k__Fungi;p__Ascomycota;c__Dothideomycetes;o__Pleosporales;f__Leptosphaeriaceae;g__;s__
OTU_533f__Lasiosphaeriaceae	0.00884285	0.039059	0.000434894	0.0012535	0.00526415	k__Fungi;p__Ascomycota;c__Sordariomycetes;o__Sordariales;f__Lasiosphaeriaceae;g__;s__
OTU_655f__Lasiosphaeriaceae	0.00507377	0.0226103	0.000434894	0.00165822	0.0335053	k__Fungi;p__Ascomycota;c__Sordariomycetes;o__Sordariales;f__Lasiosphaeriaceae;g__;s__
OTU_483f__Lasiosphaeriaceae	0.00173958	0.00438724	0.000289929	0.00104458	0.0201368	k__Fungi;p__Ascomycota;c__Sordariomycetes;o__Sordariales;f__Lasiosphaeriaceae;g__;s__
OTU_52f__Incertae_sedis_Xylariales	0.160476	0.685377	0.0279782	0.0556471	3.45579e-08	k__Fungi;p__Ascomycota;c__Sordariomycetes;o__Xylariales;f__Incertae_sedis_Xylariales;g__;s__
OTU_256f__Incertae_sedis_Xylariales	0.0129019	0.0262521	0.0078281	0.0143606	5.40012e-06	k__Fungi;p__Ascomycota;c__Sordariomycetes;o__Xylariales;f__Incertae_sedis_Xylariales;g__;s__
OTU_1807f__Incertae_sedis_Trichosphaeriales	0.0836446	0.341331	0.0104375	0.0155429	1.17483e-06	k__Fungi;p__Ascomycota;c__Sordariomycetes;o__Trichosphaeriales;f__Incertae_sedis_Trichosphaeriales;g__;s__
OTU_47f__Incertae_sedis_Tremellales	0.188309	0.383918	0.0260936	0.0384571	5.28199e-09	k__Fungi;p__Basidiomycota;c__Tremellomycetes;o__Tremellales;f__Incertae_sedis_Tremellales;g__;s__
OTU_83f__Incertae_sedis_Tremellales	0.0979962	0.183153	0.00579859	0.00706619	3.54785e-08	k__Fungi;p__Basidiomycota;c__Tremellomycetes;o__Tremellales;f__Incertae_sedis_Tremellales;g__;s__
OTU_144f__Incertae_sedis_Tremellales	0.0230494	0.0705726	0.00101475	0.00256721	0.000698093	k__Fungi;p__Basidiomycota;c__Tremellomycetes;o__Tremellales;f__Incertae_sedis_Tremellales;g__;s__
OTU_242f__Incertae_sedis_Tremellales	0.00884285	0.0147889	0.00159461	0.00330326	0.000682446	k__Fungi;p__Basidiomycota;c__Tremellomycetes;o__Tremellales;f__Incertae_sedis_Tremellales;g__;s__
OTU_240f__Incertae_sedis_Tremellales	0.0104375	0.0306275	0.00101475	0.00278729	0.000582712	k__Fungi;p__Basidiomycota;c__Tremellomycetes;o__Tremellales;f__Incertae_sedis_Tremellales;g__;s__
OTU_367f__Incertae_sedis_Tremellales	0.00884285	0.0367746	0.000724824	0.00218115	0.00517372	k__Fungi;p__Basidiomycota;c__Tremellomycetes;o__Tremellales;f__Incertae_sedis_Tremellales;g__;s__
OTU_1753f__Incertae_sedis_Tremellales	0.0101475	0.0313737	0.000289929	0.00104458	0.000107727	k__Fungi;p__Basidiomycota;c__Tremellomycetes;o__Tremellales;f__Incertae_sedis_Tremellales;g__;s__
OTU_1010f__Incertae_sedis_Tremellales	0.00608852	0.0165467	0.00130468	0.0040618	0.00849204	k__Fungi;p__Basidiomycota;c__Tremellomycetes;o__Tremellales;f__Incertae_sedis_Tremellales;g__;s__
OTU_520f__Incertae_sedis_Tremellales	0.00275433	0.00540767	0.000434894	0.0012535	0.0084333	k__Fungi;p__Basidiomycota;c__Tremellomycetes;o__Tremellales;f__Incertae_sedis_Tremellales;g__;s__
OTU_546f__Incertae_sedis_Tremellales	0.00275433	0.00796353	0.000289929	0.00104458	0.0199065	k__Fungi;p__Basidiomycota;c__Tremellomycetes;o__Tremellales;f__Incertae_sedis_Tremellales;g__;s__
OTU_668f__Incertae_sedis_Tremellales	0.00202951	0.00411518	0.000144965	0.000753259	0.0133283	k__Fungi;p__Basidiomycota;c__Tremellomycetes;o__Tremellales;f__Incertae_sedis_Tremellales;g__;s__
OTU_292f__Incertae_sedis_Sporidiobolales	0.0134817	0.0336057	0.000724824	0.00154937	0.00529449	k__Fungi;p__Basidiomycota;c__Microbotryomycetes;o__Sporidiobolales;f__Incertae_sedis_Sporidiobolales;g__;s__
OTU_302f__Incertae_sedis_Sporidiobolales	0.0101475	0.0157035	0.00130468	0.00287213	0.000132434	k__Fungi;p__Basidiomycota;c__Microbotryomycetes;o__Sporidiobolales;f__Incertae_sedis_Sporidiobolales;g__;s__
OTU_350f__Incertae_sedis_Sporidiobolales	0.0078281	0.0159913	0.00304426	0.00587943	8.36809e-05	k__Fungi;p__Basidiomycota;c__Microbotryomycetes;o__Sporidiobolales;f__Incertae_sedis_Sporidiobolales;g__;s__
OTU_412f__Incertae_sedis_Sporidiobolales	0.0049288	0.00674383	0.000869788	0.00313375	0.000268516	k__Fungi;p__Basidiomycota;c__Microbotryomycetes;o__Sporidiobolales;f__Incertae_sedis_Sporidiobolales;g__;s__
OTU_300f__Incertae_sedis_Sporidiobolales	0.00579859	0.024039	0.000579859	0.00178498	0.00791404	k__Fungi;p__Basidiomycota;c__Microbotryomycetes;o__Sporidiobolales;f__Incertae_sedis_Sporidiobolales;g__;s__
OTU_227f__Incertae_sedis_Sordariomycetes	0.00855292	0.0307434	0.000869788	0.00165822	0.00142784	k__Fungi;p__Ascomycota;c__Sordariomycetes;o__Incertae_sedis_Sordariomycetes;f__Incertae_sedis_Sordariomycetes;g__;s__
OTU_1249f__Incertae_sedis_Pleosporales	0.217737	0.586854	0.0273983	0.0356917	2.4306e-09	k__Fungi;p__Ascomycota;c__Dothideomycetes;o__Pleosporales;f__Incertae_sedis_Pleosporales;g__;s__
OTU_1101f__Incertae_sedis_Pleosporales	0.111188	0.337669	0.0152213	0.0265759	8.65791e-06	k__Fungi;p__Ascomycota;c__Dothideomycetes;o__Pleosporales;f__Incertae_sedis_Pleosporales;g__;s__
OTU_55f__Incertae_sedis_Pleosporales	0.098576	0.103721	0.0868339	0.136949	1.67084e-09	k__Fungi;p__Ascomycota;c__Dothideomycetes;o__Pleosporales;f__Incertae_sedis_Pleosporales;g__;s__
OTU_118f__Incertae_sedis_Hypocreales	0.0508826	0.152899	0.0049288	0.00794707	2.44336e-06	k__Fungi;p__Ascomycota;c__Sordariomycetes;o__Hypocreales;f__Incertae_sedis_Hypocreales;g__;s__
OTU_111f__Incertae_sedis_Hypocreales	0.0252239	0.0545632	0.00434894	0.0179802	3.03849e-05	k__Fungi;p__Ascomycota;c__Sordariomycetes;o__Hypocreales;f__Incertae_sedis_Hypocreales;g__;s__
OTU_230f__Incertae_sedis_Hypocreales	0.016526	0.0416965	0.000869788	0.00165822	0.000204048	k__Fungi;p__Ascomycota;c__Sordariomycetes;o__Hypocreales;f__Incertae_sedis_Hypocreales;g__;s__
OTU_145f__Incertae_sedis_Hypocreales	0.0127569	0.0577963	0.00811802	0.0300825	0.00294875	k__Fungi;p__Ascomycota;c__Sordariomycetes;o__Hypocreales;f__Incertae_sedis_Hypocreales;g__;s__
OTU_234f__Incertae_sedis_Erythrobasidiales	0.0266735	0.0411088	0.00420398	0.00603693	2.97069e-08	k__Fungi;p__Basidiomycota;c__Cystobasidiomycetes;o__Erythrobasidiales;f__Incertae_sedis_Erythrobasidiales;g__;s__
OTU_345f__Incertae_sedis_Dothideomycetes	0.00463887	0.0184238	0.00130468	0.00287213	0.012984	k__Fungi;p__Ascomycota;c__Dothideomycetes;o__Incertae_sedis_Dothideomycetes;f__Incertae_sedis_Dothideomycetes;g__;s__
OTU_425f__Incertae_sedis_Chaetothyriales	0.0049288	0.02484	0.000289929	0.00104458	0.0147088	k__Fungi;p__Ascomycota;c__Eurotiomycetes;o__Chaetothyriales;f__Incertae_sedis_Chaetothyriales;g__;s__
OTU_1149f__Incertae_sedis_Capnodiales	0.016526	0.0623166	0.00217447	0.00451955	0.00161844	k__Fungi;p__Ascomycota;c__Dothideomycetes;o__Capnodiales;f__Incertae_sedis_Capnodiales;g__;s__
OTU_244f__Incertae_sedis_Capnodiales	0.00942271	0.0274039	0.00173958	0.00396391	0.00105101	k__Fungi;p__Ascomycota;c__Dothideomycetes;o__Capnodiales;f__Incertae_sedis_Capnodiales;g__;s__
OTU_248f__Incertae_sedis_Ascomycota	0.0111623	0.0246521	0.000434894	0.00165822	0.000107906	k__Fungi;p__Ascomycota;c__Incertae_sedis_Ascomycota;o__Incertae_sedis_Ascomycota;f__Incertae_sedis_Ascomycota;g__;s__
OTU_687f__Incertae_sedis_Ascomycota	0.00753817	0.0195379	0	0	0.00484958	k__Fungi;p__Ascomycota;c__Incertae_sedis_Ascomycota;o__Incertae_sedis_Ascomycota;f__Incertae_sedis_Ascomycota;g__;s__
OTU_616f__Helotiaceae	0.0113072	0.0395349	0.000144965	0.000753259	0.0355223	k__Fungi;p__Ascomycota;c__Leotiomycetes;o__Helotiales;f__Helotiaceae;g__;s__
OTU_304f__Harpochytriaceae	0.0102925	0.0194539	0.00289929	0.00724913	0.000312428	k__Fungi;p__Chytridiomycota;c__Monoblepharidomycetes;o__Monoblepharidales;f__Harpochytriaceae;g__;s__
OTU_456f__Harpochytriaceae	0.00840795	0.0145928	0.00260937	0.00460565	9.60341e-06	k__Fungi;p__Chytridiomycota;c__Monoblepharidomycetes;o__Monoblepharidales;f__Harpochytriaceae;g__;s__
OTU_140f__Glomerellaceae	0.0215997	0.0512676	0.000434894	0.00165822	0.0141474	k__Fungi;p__Ascomycota;c__Sordariomycetes;o__Incertae_sedis_Sordariomycetes;f__Glomerellaceae;g__;s__
OTU_45f__Dothioraceae	0.191208	0.408779	0.0115972	0.0152165	1.14405e-08	k__Fungi;p__Ascomycota;c__Dothideomycetes;o__Dothideales;f__Dothioraceae;g__;s__
OTU_209f__Diaporthaceae	0.0168159	0.0592185	0.00101475	0.0023264	0.00849204	k__Fungi;p__Ascomycota;c__Sordariomycetes;o__Diaporthales;f__Diaporthaceae;g__;s__
OTU_98f__Davidiellaceae	0.0355164	0.0726104	0.00376908	0.00569082	1.22556e-05	k__Fungi;p__Ascomycota;c__Dothideomycetes;o__Capnodiales;f__Davidiellaceae;g__;s__
OTU_168f__Cystofilobasidiaceae	0.0188454	0.0700842	0.000289929	0.00104458	0.0213032	k__Fungi;p__Basidiomycota;c__Tremellomycetes;o__Cystofilobasidiales;f__Cystofilobasidiaceae;g__;s__
OTU_740f__Cystobasidiaceae	0.00333419	0.00873211	0	0	0.0070864	k__Fungi;p__Basidiomycota;c__Cystobasidiomycetes;o__Cystobasidiales;f__Cystobasidiaceae;g__;s__
OTU_299f__Corticiaceae	0.0118871	0.0548663	0.000579859	0.00301303	0.0355223	k__Fungi;p__Basidiomycota;c__Agaricomycetes;o__Corticiales;f__Corticiaceae;g__;s__
OTU_1077f__Clavariaceae	0.00115972	0.00529759	0	0	0.0477149	k__Fungi;p__Basidiomycota;c__Agaricomycetes;o__Agaricales;f__Clavariaceae;g__;s__
OTU_189f__Catenariaceae	0.0143515	0.0652873	0.000724824	0.00218115	0.0136767	k__Fungi;p__Chytridiomycota;c__Blastocladiomycetes;o__Blastocladiales;f__Catenariaceae;g__;s__
OTU_36f__Archaeorhizomycetaceae	0.469976	1.71253	0.00347915	0.0141262	0.0141474	k__Fungi;p__Ascomycota;c__Archaeorhizomycetes;o__Archaeorhizomycetales;f__Archaeorhizomycetaceae;g__;s__
OTU_175f__Archaeorhizomycetaceae	0.0336318	0.13186	0.00130468	0.00325668	0.00163458	k__Fungi;p__Ascomycota;c__Archaeorhizomycetes;o__Archaeorhizomycetales;f__Archaeorhizomycetaceae;g__;s__
OTU_283f__Archaeorhizomycetaceae	0.0142065	0.0387645	0.000724824	0.00189182	0.0058571	k__Fungi;p__Ascomycota;c__Archaeorhizomycetes;o__Archaeorhizomycetales;f__Archaeorhizomycetaceae;g__;s__
OTU_312f__Archaeorhizomycetaceae	0.0114522	0.0327279	0.00217447	0.00567546	0.00160774	k__Fungi;p__Ascomycota;c__Archaeorhizomycetes;o__Archaeorhizomycetales;f__Archaeorhizomycetaceae;g__;s__
OTU_406f__Archaeorhizomycetaceae	0.00463887	0.0107485	0.000289929	0.00104458	0.0130983	k__Fungi;p__Ascomycota;c__Archaeorhizomycetes;o__Archaeorhizomycetales;f__Archaeorhizomycetaceae;g__;s__
OTU_149f__Apiosporaceae	0.02073	0.06133	0.00159461	0.00424054	0.000422088	k__Fungi;p__Ascomycota;c__Sordariomycetes;o__Incertae_sedis_Sordariomycetes;f__Apiosporaceae;g__;s__
OTU_183f__Amphisphaeriaceae	0.0353714	0.101542	0.00855292	0.011439	5.16244e-06	k__Fungi;p__Ascomycota;c__Sordariomycetes;o__Xylariales;f__Amphisphaeriaceae;g__;s__
OTU_16o__Ustilaginales	1.55359	2.79663	0.865294	2.54817	1.67018e-10	k__Fungi;p__Basidiomycota;c__Ustilaginomycetes;o__Ustilaginales;f__;g__;s__
OTU_133o__Sordariales	0.0255138	0.0642169	0.000144965	0.000753259	0.00366742	k__Fungi;p__Ascomycota;c__Sordariomycetes;o__Sordariales;f__;g__;s__
OTU_51o__Saccharomycetales	0.113797	0.373711	0.00304426	0.00577834	5.81161e-06	k__Fungi;p__Ascomycota;c__Saccharomycetes;o__Saccharomycetales;f__;g__;s__
OTU_609o__Saccharomycetales	0.00376908	0.00763617	0	0	0.0139112	k__Fungi;p__Ascomycota;c__Saccharomycetes;o__Saccharomycetales;f__;g__;s__
OTU_121o__Pleosporales	0.0550866	0.23481	0.00420398	0.00881419	0.00108464	k__Fungi;p__Ascomycota;c__Dothideomycetes;o__Pleosporales;f__;g__;s__
OTU_197o__Pleosporales	0.0137716	0.0482968	0.000579859	0.00178498	0.00201903	k__Fungi;p__Ascomycota;c__Dothideomycetes;o__Pleosporales;f__;g__;s__
OTU_766o__Pleosporales	0.00333419	0.0120739	0.000289929	0.00150652	0.0335053	k__Fungi;p__Ascomycota;c__Dothideomycetes;o__Pleosporales;f__;g__;s__
OTU_30o__Mortierellales	0.271374	1.00546	0.00797306	0.0255391	0.0360317	k__Fungi;p__Zygomycota;c__Incertae_sedis_Zygomycota;o__Mortierellales;f__;g__;s__
OTU_115o__Mortierellales	0.0305876	0.119747	0.00115972	0.00340091	0.0355223	k__Fungi;p__Zygomycota;c__Incertae_sedis_Zygomycota;o__Mortierellales;f__;g__;s__
OTU_583o__Magnaporthales	0.00405901	0.0142982	0.000144965	0.000753259	0.0206003	k__Fungi;p__Ascomycota;c__Sordariomycetes;o__Magnaporthales;f__;g__;s__
OTU_17o__Hypocreales	0.84355	2.39133	0.292394	0.33919	3.5936e-10	k__Fungi;p__Ascomycota;c__Sordariomycetes;o__Hypocreales;f__;g__;s__
OTU_27o__Glomerales	0.468961	2.3816	0.000289929	0.00150652	0.0340064	k__Fungi;p__Glomeromycota;c__Glomeromycetes;o__Glomerales;f__;g__;s__
OTU_427o__Glomerales	0.00362412	0.00840353	0.000724824	0.00307753	0.00866948	k__Fungi;p__Glomeromycota;c__Glomeromycetes;o__Glomerales;f__;g__;s__
OTU_799o__Glomerales	0.00159461	0.00330326	0.000579859	0.00141694	0.00741175	k__Fungi;p__Glomeromycota;c__Glomeromycetes;o__Glomerales;f__;g__;s__
OTU_329o__Eurotiales	0.00768313	0.0345591	0.00115972	0.00322301	0.00202747	k__Fungi;p__Ascomycota;c__Eurotiomycetes;o__Eurotiales;f__;g__;s__
OTU_286o__Coniochaetales	0.0379808	0.181034	0.00144965	0.00475027	0.00370153	k__Fungi;p__Ascomycota;c__Sordariomycetes;o__Coniochaetales;f__;g__;s__
OTU_463o__Chaetothyriales	0.00608852	0.0216387	0.000144965	0.000753259	0.0340064	k__Fungi;p__Ascomycota;c__Eurotiomycetes;o__Chaetothyriales;f__;g__;s__
OTU_1335o__Chaetothyriales	0.00144965	0.00679219	0.000289929	0.00150652	0.0477149	k__Fungi;p__Ascomycota;c__Eurotiomycetes;o__Chaetothyriales;f__;g__;s__
OTU_405o__Capnodiales	0.00507377	0.0217604	0.000579859	0.00178498	0.00499546	k__Fungi;p__Ascomycota;c__Dothideomycetes;o__Capnodiales;f__;g__;s__
OTU_334o__Agaricales	0.0331969	0.100883	0.00144965	0.00408323	0.00108156	k__Fungi;p__Basidiomycota;c__Agaricomycetes;o__Agaricales;f__;g__;s__
OTU_173o__Agaricales	0.0218897	0.0882266	0.000724824	0.00154937	0.00216554	k__Fungi;p__Basidiomycota;c__Agaricomycetes;o__Agaricales;f__;g__;s__
OTU_676o__Agaricales	0.012467	0.0548293	0.000144965	0.000753259	0.0355223	k__Fungi;p__Basidiomycota;c__Agaricomycetes;o__Agaricales;f__;g__;s__
OTU_1246o__Agaricales	0.000724824	0.00307753	0.000144965	0.000753259	0.0477149	k__Fungi;p__Basidiomycota;c__Agaricomycetes;o__Agaricales;f__;g__;s__
OTU_81c__Tremellomycetes	0.0503028	0.0946975	0.0073932	0.014456	0.00109084	k__Fungi;p__Basidiomycota;c__Tremellomycetes;o__;f__;g__;s__
OTU_341c__Tremellomycetes	0.0073932	0.0149766	0.000434894	0.00165822	0.0015812	k__Fungi;p__Basidiomycota;c__Tremellomycetes;o__;f__;g__;s__
OTU_528c__Tremellomycetes	0.00260937	0.0127986	0.000289929	0.00104458	0.0477149	k__Fungi;p__Basidiomycota;c__Tremellomycetes;o__;f__;g__;s__
OTU_422c__Tremellomycetes	0.00420398	0.00735671	0.000434894	0.00165822	0.00348314	k__Fungi;p__Basidiomycota;c__Tremellomycetes;o__;f__;g__;s__
OTU_73c__Sordariomycetes	0.100895	0.369892	0.000724824	0.00266727	0.0340064	k__Fungi;p__Ascomycota;c__Sordariomycetes;o__;f__;g__;s__
OTU_203c__Sordariomycetes	0.0459538	0.134002	0.00188454	0.00294713	0.000125038	k__Fungi;p__Ascomycota;c__Sordariomycetes;o__;f__;g__;s__
OTU_122c__Sordariomycetes	0.0311674	0.0908342	0.000579859	0.00141694	3.51467e-05	k__Fungi;p__Ascomycota;c__Sordariomycetes;o__;f__;g__;s__
OTU_187c__Sordariomycetes	0.0211648	0.066088	0.00115972	0.00340091	0.00219207	k__Fungi;p__Ascomycota;c__Sordariomycetes;o__;f__;g__;s__
OTU_684c__Sordariomycetes	0.00159461	0.00680183	0.000434894	0.00165822	0.0335053	k__Fungi;p__Ascomycota;c__Sordariomycetes;o__;f__;g__;s__
OTU_2c__Saccharomycetes	32.2693	29.2596	1.83685	4.47158	7.55952e-09	k__Fungi;p__Ascomycota;c__Saccharomycetes;o__;f__;g__;s__
OTU_1346c__Saccharomycetes	0.175697	0.165263	0.0460988	0.0868268	2.88578e-05	k__Fungi;p__Ascomycota;c__Saccharomycetes;o__;f__;g__;s__
OTU_1918c__Saccharomycetes	0.0623348	0.0582869	0.00333419	0.00893225	2.86129e-05	k__Fungi;p__Ascomycota;c__Saccharomycetes;o__;f__;g__;s__
OTU_1144c__Saccharomycetes	0.0181206	0.0207154	0.00115972	0.00373137	9.19855e-05	k__Fungi;p__Ascomycota;c__Saccharomycetes;o__;f__;g__;s__
OTU_1769c__Saccharomycetes	0.00144965	0.00679219	0	0	0.0477149	k__Fungi;p__Ascomycota;c__Saccharomycetes;o__;f__;g__;s__
OTU_1818c__Saccharomycetes	0.00159461	0.00292483	0.000144965	0.000753259	0.0335053	k__Fungi;p__Ascomycota;c__Saccharomycetes;o__;f__;g__;s__
OTU_1371c__Leotiomycetes	0.00130468	0.00376049	0	0	0.0178818	k__Fungi;p__Ascomycota;c__Leotiomycetes;o__;f__;g__;s__
OTU_114c__Incertae_sedis_Zygomycota	0.0400103	0.151144	0.00101475	0.00318212	0.0355223	k__Fungi;p__Zygomycota;c__Incertae_sedis_Zygomycota;o__;f__;g__;s__
OTU_41c__Incertae_sedis_Basidiomycota	0.171348	0.248452	0.0111623	0.0168071	1.1336e-08	k__Fungi;p__Basidiomycota;c__Incertae_sedis_Basidiomycota;o__;f__;g__;s__
OTU_132c__Incertae_sedis_Basidiomycota	0.0919076	0.363573	0.00101475	0.00205759	1.82916e-05	k__Fungi;p__Basidiomycota;c__Incertae_sedis_Basidiomycota;o__;f__;g__;s__
OTU_130c__Incertae_sedis_Basidiomycota	0.0273983	0.0439753	0.000724824	0.00189182	6.24167e-05	k__Fungi;p__Basidiomycota;c__Incertae_sedis_Basidiomycota;o__;f__;g__;s__
OTU_395c__Incertae_sedis_Basidiomycota	0.00463887	0.0141971	0.000144965	0.000753259	0.0340064	k__Fungi;p__Basidiomycota;c__Incertae_sedis_Basidiomycota;o__;f__;g__;s__
OTU_859c__Glomeromycetes	0.00115972	0.00356997	0	0	0.00791404	k__Fungi;p__Glomeromycota;c__Glomeromycetes;o__;f__;g__;s__
OTU_653c__Geoglossomycetes	0.00333419	0.0128768	0.000144965	0.000753259	0.0310325	k__Fungi;p__Ascomycota;c__Geoglossomycetes;o__;f__;g__;s__
OTU_64c__Eurotiomycetes	0.0933573	0.454006	0.00260937	0.00520617	0.000708659	k__Fungi;p__Ascomycota;c__Eurotiomycetes;o__;f__;g__;s__
OTU_216c__Eurotiomycetes	0.0394304	0.171975	0.000144965	0.000753259	0.00855098	k__Fungi;p__Ascomycota;c__Eurotiomycetes;o__;f__;g__;s__
OTU_190c__Eurotiomycetes	0.0217447	0.072792	0.00130468	0.00265907	0.000328918	k__Fungi;p__Ascomycota;c__Eurotiomycetes;o__;f__;g__;s__
OTU_1440c__Eurotiomycetes	0.00971264	0.0213381	0.000579859	0.00301303	0.00327254	k__Fungi;p__Ascomycota;c__Eurotiomycetes;o__;f__;g__;s__
OTU_441c__Eurotiomycetes	0.00434894	0.0144968	0.000289929	0.00104458	0.0213032	k__Fungi;p__Ascomycota;c__Eurotiomycetes;o__;f__;g__;s__
OTU_99c__Dothideomycetes	0.0777011	0.278769	0.0152213	0.0170033	1.09741e-07	k__Fungi;p__Ascomycota;c__Dothideomycetes;o__;f__;g__;s__
OTU_68c__Dothideomycetes	0.0587107	0.244244	0.0160911	0.0252573	8.59296e-06	k__Fungi;p__Ascomycota;c__Dothideomycetes;o__;f__;g__;s__
OTU_63c__Dothideomycetes	0.0592906	0.221169	0.00956767	0.0314126	0.0360317	k__Fungi;p__Ascomycota;c__Dothideomycetes;o__;f__;g__;s__
OTU_174c__Dothideomycetes	0.0510276	0.258921	0.00608852	0.015055	0.00582502	k__Fungi;p__Ascomycota;c__Dothideomycetes;o__;f__;g__;s__
OTU_210c__Dothideomycetes	0.0250789	0.125636	0.00536369	0.0144892	4.31561e-05	k__Fungi;p__Ascomycota;c__Dothideomycetes;o__;f__;g__;s__
OTU_146c__Dothideomycetes	0.0256588	0.0970794	0.00217447	0.0046481	0.000459626	k__Fungi;p__Ascomycota;c__Dothideomycetes;o__;f__;g__;s__
OTU_305c__Dothideomycetes	0.0240641	0.0633795	0.00144965	0.00345818	5.58931e-05	k__Fungi;p__Ascomycota;c__Dothideomycetes;o__;f__;g__;s__
OTU_195c__Dothideomycetes	0.0259487	0.0404748	0.0173958	0.0318596	3.21317e-09	k__Fungi;p__Ascomycota;c__Dothideomycetes;o__;f__;g__;s__
OTU_129c__Dothideomycetes	0.0192803	0.0458889	0.00652341	0.0127525	8.29506e-06	k__Fungi;p__Ascomycota;c__Dothideomycetes;o__;f__;g__;s__
OTU_279c__Dothideomycetes	0.016526	0.0581494	0.00101475	0.00256721	6.83794e-05	k__Fungi;p__Ascomycota;c__Dothideomycetes;o__;f__;g__;s__
OTU_177c__Dothideomycetes	0.00942271	0.0382768	0.00681334	0.02484	0.00105403	k__Fungi;p__Ascomycota;c__Dothideomycetes;o__;f__;g__;s__
OTU_265c__Dothideomycetes	0.00840795	0.0398226	0.000434894	0.00165822	0.0136767	k__Fungi;p__Ascomycota;c__Dothideomycetes;o__;f__;g__;s__
OTU_439c__Dothideomycetes	0.00710327	0.0266579	0.000434894	0.00165822	0.0136767	k__Fungi;p__Ascomycota;c__Dothideomycetes;o__;f__;g__;s__
OTU_603c__Dothideomycetes	0.00362412	0.0136421	0.000144965	0.000753259	0.0477149	k__Fungi;p__Ascomycota;c__Dothideomycetes;o__;f__;g__;s__
OTU_541c__Chytridiomycetes	0.00289929	0.0087246	0.000144965	0.000753259	0.0213032	k__Fungi;p__Chytridiomycota;c__Chytridiomycetes;o__;f__;g__;s__
OTU_56p__Ascomycota	0.187729	0.47703	0.0202951	0.0202228	5.38658e-08	k__Fungi;p__Ascomycota;c__;o__;f__;g__;s__
OTU_60p__Ascomycota	0.107274	0.290643	0.0146414	0.0221037	3.55793e-08	k__Fungi;p__Ascomycota;c__;o__;f__;g__;s__
OTU_50p__Basidiomycota	0.108724	0.0701623	0.0147864	0.0180782	7.81347e-09	k__Fungi;p__Basidiomycota;c__;o__;f__;g__;s__
OTU_153p__Ascomycota	0.0430545	0.0928774	0.00188454	0.00251569	1.35321e-06	k__Fungi;p__Ascomycota;c__;o__;f__;g__;s__
OTU_296p__Ascomycota	0.0133368	0.0528286	0.000869788	0.002507	0.00526415	k__Fungi;p__Ascomycota;c__;o__;f__;g__;s__
OTU_333p__Basidiomycota	0.0111623	0.0388186	0	0	0.0215395	k__Fungi;p__Basidiomycota;c__;o__;f__;g__;s__
OTU_330p__Ascomycota	0.00927774	0.038352	0.000434894	0.0012535	0.0135601	k__Fungi;p__Ascomycota;c__;o__;f__;g__;s__
OTU_394p__Ascomycota	0.00840795	0.0367924	0.000434894	0.0012535	0.0056346	k__Fungi;p__Ascomycota;c__;o__;f__;g__;s__
OTU_485p__Ascomycota	0.00710327	0.0353606	0.000434894	0.00165822	0.0335053	k__Fungi;p__Ascomycota;c__;o__;f__;g__;s__
OTU_869p__Ascomycota	0.00144965	0.00475027	0.000144965	0.000753259	0.0201368	k__Fungi;p__Ascomycota;c__;o__;f__;g__;s__
OTU_1660p__Ascomycota	0.000144965	0.000753259	0.000289929	0.00104458	0.00335344	k__Fungi;p__Ascomycota;c__;o__;f__;g__;s__

## Sheet: Table S6
Table S6. Functional annotation of fungal OTUs by FUNGuild
OTU ID	Relative abundance of Healthy leaves of rice 100%		Relative abundance of BB leaves of rice 100%		Taxonomy	Taxon	Taxon Level	Trophic Mode	Guild	Growth Morphology	Trait	Confidence Ranking	Notes	Citation/Source
	Average	SD	Average	SD
OTU_287	0.00884284	0.0210664	0.00173957	0.00451954	k__Fungi; p__Ascomycota; c__Pezizomycetes; o__Pezizales; f__Tuberaceae; g__; s__	Tuberaceae	9	Symbiotroph	Ectomycorrhizal	Gasteroid	Hypogeous	Probable	Common name - true truffle; Mycorrhizal with broadleaved trees, growing in the surface layer of soil and closely associated with roots. Highly specific pheromone-like chemicals are produced that play a role in dispersal by attracting mammals that uproot fruit bodies and ditribute spores (Cannon & Kirk 2007)	b'Cannon PF, Kirk PM. 2007. Fungal Families of the World. CAB International, Cambridge'
OTU_737	0.00130468	0.00677932	0.000144965	0.000753259	k__Fungi; p__Ascomycota; c__Saccharomycetes; o__Saccharomycetales; f__Saccharomycetaceae; g__Zygosaccharomyces; s__Zygosaccharomyces	Saccharomycetales	7	Saprotroph	Undefined Saprotroph	Yeast	NULL	Possible	NULL	b'Sterkenburg E, et al. 2015. New Phytologist 207:1145-1158'
OTU_447	0.00362412	0.0153877	0.00028993	0.00150652	k__Fungi; p__Ascomycota; c__Sordariomycetes; o__Sordariales; f__Lasiosphaeriaceae; g__Zopfiella; s__Zopfiella	Zopfiella	13	Saprotroph	Dung Saprotroph	NULL	NULL	Highly Probable	NULL	b'Bills GF, et al. 2013. Current Opinion in microbiology, 16:549-565; Tedersoo L, et al. 2014. Science 346:1256688'
OTU_1846	0	0	0	0	k__Fungi; p__Ascomycota; c__Saccharomycetes; o__Saccharomycetales; f__Incertae_sedis_Saccharomycetales; g__Yarrowia; s__Yarrowia	Saccharomycetales	7	Saprotroph	Undefined Saprotroph	Yeast	NULL	Possible	NULL	b'Sterkenburg E, et al. 2015. New Phytologist 207:1145-1158'
OTU_1132	0.00115972	0.00470874	0	0	k__Fungi; p__Ascomycota; c__Sordariomycetes; o__Xylariales; f__Xylariaceae; g__Xylaria; s__Xylaria	Xylaria	13	Saprotroph-Symbiotroph	Endophyte-Undefined Saprotroph-Wood Saprotroph	Xylarioid	Soft Rot	Probable	NULL	b'Duncan CG, Eslyn WE. 1966. Mycologia 58:642-645; Costa IPMW, et al. 2012. Mycotaxon 119:26; http://www.apsnet.org/publications/commonnames/Pages/default.aspx'
OTU_1109	0.000144965	0.000753259	0.000144965	0.000753259	k__Fungi; p__Ascomycota; c__Sordariomycetes; o__Xylariales; f__Xylariaceae; g__Xylaria; s__Xylaria	Xylaria	13	Saprotroph-Symbiotroph	Endophyte-Undefined Saprotroph-Wood Saprotroph	Xylarioid	Soft Rot	Probable	NULL	b'Duncan CG, Eslyn WE. 1966. Mycologia 58:642-645; Costa IPMW, et al. 2012. Mycotaxon 119:26; http://www.apsnet.org/publications/commonnames/Pages/default.aspx'
OTU_1770	0	0	0.000144965	0.000753259	k__Fungi; p__Ascomycota; c__Sordariomycetes; o__Xylariales; f__Xylariaceae; g__Xylaria; s__Xylaria	Xylaria	13	Saprotroph-Symbiotroph	Endophyte-Undefined Saprotroph-Wood Saprotroph	Xylarioid	Soft Rot	Probable	NULL	b'Duncan CG, Eslyn WE. 1966. Mycologia 58:642-645; Costa IPMW, et al. 2012. Mycotaxon 119:26; http://www.apsnet.org/publications/commonnames/Pages/default.aspx'
OTU_511	0.00347915	0.00916854	0.00028993	0.00104458	k__Fungi; p__Ascomycota; c__Saccharomycetes; o__Saccharomycetales; f__Incertae_sedis_Saccharomycetales; g__Wickerhamomyces; s__Wickerhamomyces	Saccharomycetales	7	Saprotroph	Undefined Saprotroph	Yeast	NULL	Possible	NULL	b'Sterkenburg E, et al. 2015. New Phytologist 207:1145-1158'
OTU_645	0.00101475	0.00318212	0.0024644	0.00827794	k__Fungi; p__Ascomycota; c__Sordariomycetes; o__Microascales; f__Microascaceae; g__Wardomycopsis; s__Wardomycopsis	Wardomycopsis	13	Saprotroph	Undefined Saprotroph	NULL	NULL	Probable	NULL	b'Tedersoo L, et al. 2014. Science 346:1256688 (doi:10.1126/science.1256688)'
OTU_1533	0.000434893	0.00225977	0.000144965	0.000753259	k__Fungi; p__Ascomycota; c__Sordariomycetes; o__Microascales; f__Microascaceae; g__Wardomyces; s__Wardomyces	Wardomyces	13	Saprotroph	Undefined Saprotroph	NULL	NULL	Probable	NULL	b'Tedersoo L, et al. 2014. Science 346:1256688 (doi:10.1126/science.1256688)'
OTU_1253	0	0	0.000434894	0.00165822	k__Fungi; p__Ascomycota; c__Sordariomycetes; o__Incertae_sedis_Sordariomycetes; f__Plectosphaerellaceae; g__Verticillium; s__Verticillium	Verticillium	13	Pathotroph-Symbiotroph	Endophyte-Fungal Parasite-Plant Pathogen	Microfungus	NULL	Probable	NULL	b'Costa IPMW, et al. 2012. Mycotaxon 119:26; Tedersoo L, et al. 2014. Science 346:1256688 (doi:10.1126/science.1256688); List compiled by John Plischke III (http://home.comcast.net/~grifola/fungionfungi.pdf)'
OTU_825	0.00318923	0.011943	0	0	k__Fungi; p__Ascomycota; c__Incertae_sedis_Ascomycota; o__Incertae_sedis_Ascomycota; f__Incertae_sedis_Ascomycota; g__Veronaea; s__Veronaea	Veronaea	13	Pathotroph	Plant Pathogen	NULL	NULL	Probable	NULL	b'http://www.apsnet.org/publications/commonnames/Pages/default.aspx'
OTU_717	0.000869789	0.00225978	0.00130468	0.00604415	k__Fungi; p__Ascomycota; c__Incertae_sedis_Ascomycota; o__Incertae_sedis_Ascomycota; f__Incertae_sedis_Ascomycota; g__Veronaea; s__Veronaea	Veronaea	13	Pathotroph	Plant Pathogen	NULL	NULL	Probable	NULL	b'http://www.apsnet.org/publications/commonnames/Pages/default.aspx'
OTU_1040	0.00028993	0.00104458	0.000144965	0.000753259	k__Fungi; p__Ascomycota; c__Incertae_sedis_Ascomycota; o__Incertae_sedis_Ascomycota; f__Incertae_sedis_Ascomycota; g__Veronaea; s__Veronaea	Veronaea	13	Pathotroph	Plant Pathogen	NULL	NULL	Probable	NULL	b'http://www.apsnet.org/publications/commonnames/Pages/default.aspx'
OTU_1129	0.000579857	0.00235436	0	0	k__Fungi; p__Ascomycota; c__Leotiomycetes; o__Helotiales; f__Helotiaceae; g__Varicosporium; s__Varicosporium	Varicosporium	13	Saprotroph	Undefined Saprotroph	NULL	NULL	Probable	NULL	b'Tedersoo L, et al. 2014. Science 346:1256688 (doi:10.1126/science.1256688)'
OTU_178	0.0166709	0.0292617	0.00855292	0.0219551	k__Fungi; p__Basidiomycota; c__Ustilaginomycetes; o__Ustilaginales; f__Ustilaginaceae; g__Ustilago; s__Pseudozyma	Ustilago	13	Pathotroph	Plant Pathogen	Facultative Yeast-Smut	NULL	Probable	NULL	b'Tedersoo L, et al. 2014. Science 346:1256688 (doi:10.1126/science.1256688)'
OTU_732	0.00231944	0.0120521	0	0	k__Fungi; p__Basidiomycota; c__Ustilaginomycetes; o__Ustilaginales; f__Ustilaginaceae; g__Ustilago; s__Ustilago	Ustilago	13	Pathotroph	Plant Pathogen	Facultative Yeast-Smut	NULL	Probable	NULL	b'Tedersoo L, et al. 2014. Science 346:1256688 (doi:10.1126/science.1256688)'
OTU_1097	0.000579859	0.00178498	0.00115972	0.00602607	k__Fungi; p__Basidiomycota; c__Ustilaginomycetes; o__Ustilaginales; f__Ustilaginaceae; g__Ustilago; s__Pseudozyma	Ustilago	13	Pathotroph	Plant Pathogen	Facultative Yeast-Smut	NULL	Probable	NULL	b'Tedersoo L, et al. 2014. Science 346:1256688 (doi:10.1126/science.1256688)'
OTU_1410	0.00028993	0.00150652	0	0	k__Fungi; p__Ascomycota; c__Pezizomycetes; o__Pezizales; f__Tuberaceae; g__Tuber; s__Tuber	Tuber	13	Symbiotroph	Ectomycorrhizal	Gasteroid	Hypogeous	Highly Probable	Common name - true truffle	b'Rinaldi AC, et al. 2008. Fungal Diversity 33:1-45; Tedersoo L, et al. 2010. Mycorrhiza 20:217-263; http://mycorrhizas.info/ecmf.html'
OTU_78	0.0694381	0.237558	0.00318923	0.00564461	k__Fungi; p__Ascomycota; c__Sordariomycetes; o__Hypocreales; f__Incertae_sedis_Hypocreales; g__Trichothecium; s__Trichothecium	Trichothecium	13	Pathotroph	Plant Pathogen	NULL	NULL	Probable	NULL	b'http://www.apsnet.org/publications/commonnames/Pages/default.aspx'
OTU_667	0.0020295	0.00452437	0	0	k__Fungi; p__Basidiomycota; c__Tremellomycetes; o__Trichosporonales; f__Trichosporonaceae; g__Trichosporon; s__Trichosporon	Trichosporon	13	Pathotroph	Animal Pathogen	NULL	NULL	Probable	Likely opportunistic human pathogen (Irinyi et al. 2015)	b'Irinyi L, et al. 2015. Medical Mycology 53:313-337; http://www.cdc.gov'
OTU_10	1.86338	2.66327	3.14834	2.97936	k__Fungi; p__Ascomycota; c__Geoglossomycetes; o__Geoglossales; f__Geoglossaceae; g__Trichoglossum; s__Trichoglossum	Trichoglossum	13	Saprotroph	Undefined Saprotroph	NULL	NULL	Probable	NULL	b'Tedersoo L, et al. 2014. Science 346:1256688'
OTU_86	0.049433	0.101511	0.00507376	0.00788918	k__Fungi; p__Ascomycota; c__Sordariomycetes; o__Hypocreales; f__Hypocreaceae; g__Trichoderma; s__Trichoderma	Hypocreales	7	Saprotroph	Undefined Saprotroph	Microfungus	NULL	Possible	NULL	b'Sterkenburg E, et al. 2015. New Phytologist 207:1145-1158'
OTU_316	0.012467	0.0455423	0.000579859	0.00178498	k__Fungi; p__Ascomycota; c__Sordariomycetes; o__Hypocreales; f__Hypocreaceae; g__Trichoderma; s__Trichoderma	Hypocreales	7	Saprotroph	Undefined Saprotroph	Microfungus	NULL	Possible	NULL	b'Sterkenburg E, et al. 2015. New Phytologist 207:1145-1158'
OTU_543	0.00217447	0.0112989	0.00028993	0.00104458	k__Fungi; p__Ascomycota; c__Sordariomycetes; o__Hypocreales; f__Hypocreaceae; g__Trichoderma; s__Trichoderma	Hypocreales	7	Saprotroph	Undefined Saprotroph	Microfungus	NULL	Possible	NULL	b'Sterkenburg E, et al. 2015. New Phytologist 207:1145-1158'
OTU_837	0.00173958	0.00829111	0.000144965	0.000753259	k__Fungi; p__Ascomycota; c__Sordariomycetes; o__Hypocreales; f__Hypocreaceae; g__Trichoderma; s__Trichoderma	Hypocreales	7	Saprotroph	Undefined Saprotroph	Microfungus	NULL	Possible	NULL	b'Sterkenburg E, et al. 2015. New Phytologist 207:1145-1158'
OTU_1517	0.000724824	0.00307753	0	0	k__Fungi; p__Ascomycota; c__Sordariomycetes; o__Hypocreales; f__Hypocreaceae; g__Trichoderma; s__Trichoderma	Hypocreales	7	Saprotroph	Undefined Saprotroph	Microfungus	NULL	Possible	NULL	b'Sterkenburg E, et al. 2015. New Phytologist 207:1145-1158'
OTU_579	0.00260937	0.00946371	0.000144965	0.000753259	k__Fungi; p__Ascomycota; c__Sordariomycetes; o__Sordariales; f__Chaetomiaceae; g__Trichocladium; s__Trichocladium	Trichocladium	13	Saprotroph	Undefined Saprotroph	NULL	NULL	Probable	NULL	b'Tedersoo L, et al. 2014. Science 346:1256688'
OTU_921	0.00115972	0.00602607	0	0	k__Fungi; p__Basidiomycota; c__Tremellomycetes; o__Tremellales; f__Incertae_sedis_Tremellales; g__Tremella; s__Tremella	Tremella	13	Pathotroph	Fungal Parasite-Lichen Parasite	Facultative Yeast-Microfungus-Tremelloid	NULL	Probable	NULL	b'Tedersoo L, et al. 2014. Science 346:1256688'
OTU_193	0.0215997	0.0783514	0.000579859	0.00208917	k__Fungi; p__Ascomycota; c__Lecanoromycetes; o__Agyriales; f__Agyriaceae; g__Trapeliopsis; s__Trapeliopsis	Trapeliopsis	13	Symbiotroph	Lichenized	Thallus	NULL	Highly Probable	NULL	b'Esslinger TL. 2014. North Dakota State University (http://www.ndsu.edu/pubweb/~esslinge/chcklst/chcklst7.htm)'
OTU_524	0.00449391	0.0128309	0	0	k__Fungi; p__Ascomycota; c__Incertae_sedis_Ascomycota; o__Incertae_sedis_Ascomycota; f__Incertae_sedis_Ascomycota; g__Torula; s__Torula	Torula	13	Pathotroph-Saprotroph	Endophyte-Plant Pathogen-Wood Saprotroph	NULL	Soft Rot	Probable	Endophyte Host - Caryophyllacae (Costa et al. 2012)	b'Duncan CG, Eslyn WE. 1966. Mycologia 58:642-645; Costa IPMW, et al. 2012. Mycotaxon 119:26'
OTU_588	0.00275433	0.0143119	0	0	k__Fungi; p__Ascomycota; c__Incertae_sedis_Ascomycota; o__Incertae_sedis_Ascomycota; f__Incertae_sedis_Ascomycota; g__Torula; s__Torula	Torula	13	Pathotroph-Saprotroph	Endophyte-Plant Pathogen-Wood Saprotroph	NULL	Soft Rot	Probable	Endophyte Host - Caryophyllacae (Costa et al. 2012)	b'Duncan CG, Eslyn WE. 1966. Mycologia 58:642-645; Costa IPMW, et al. 2012. Mycotaxon 119:26'
OTU_720	0.00130468	0.00531814	0.000144965	0.000753259	k__Fungi; p__Ascomycota; c__Incertae_sedis_Ascomycota; o__Incertae_sedis_Ascomycota; f__Incertae_sedis_Ascomycota; g__Torula; s__Torula	Torula	13	Pathotroph-Saprotroph	Endophyte-Plant Pathogen-Wood Saprotroph	NULL	Soft Rot	Probable	Endophyte Host - Caryophyllacae (Costa et al. 2012)	b'Duncan CG, Eslyn WE. 1966. Mycologia 58:642-645; Costa IPMW, et al. 2012. Mycotaxon 119:26'
OTU_271	0.0137716	0.0443139	0.000144965	0.000753259	k__Fungi; p__Basidiomycota; c__Agaricomycetes; o__Thelephorales; f__Thelephoraceae; g__Tomentella; s__Tomentella	Tomentella	13	Symbiotroph	Ectomycorrhizal	Corticioid	NULL	Highly Probable	NULL	b'Rinaldi AC, et al. 2008. Fungal Diversity 33:1-45; Tedersoo L, et al. 2010. Mycorrhiza 20:217-263; http://mycorrhizas.info/ecmf.html'
OTU_615	0.00594355	0.0132674	0.00028993	0.00104458	k__Fungi; p__Basidiomycota; c__Agaricomycetes; o__Thelephorales; f__Thelephoraceae; g__Tomentella; s__Tomentella	Tomentella	13	Symbiotroph	Ectomycorrhizal	Corticioid	NULL	Highly Probable	NULL	b'Rinaldi AC, et al. 2008. Fungal Diversity 33:1-45; Tedersoo L, et al. 2010. Mycorrhiza 20:217-263; http://mycorrhizas.info/ecmf.html'
OTU_1248	0.000869787	0.00273193	0	0	k__Fungi; p__Basidiomycota; c__Agaricomycetes; o__Thelephorales; f__Thelephoraceae; g__Tomentella; s__Tomentella	Tomentella	13	Symbiotroph	Ectomycorrhizal	Corticioid	NULL	Highly Probable	NULL	b'Rinaldi AC, et al. 2008. Fungal Diversity 33:1-45; Tedersoo L, et al. 2010. Mycorrhiza 20:217-263; http://mycorrhizas.info/ecmf.html'
OTU_634	0.00217447	0.0105436	0	0	k__Fungi; p__Ascomycota; c__Eurotiomycetes; o__Eurotiales; f__Incertae_sedis_Eurotiales; g__Thermomyces; s__Thermomyces	Thermomyces	13	Pathotroph-Symbiotroph	Endophyte-Plant Pathogen	NULL	NULL	Possible	Host - Cannabaceae, Moraceae, Oleaceae	b'Costa IPMW, et al. 2012. Mycotaxon 119:26'
OTU_593	0.000579859	0.00178498	0.00202951	0.00627098	k__Fungi; p__Ascomycota; c__Dothideomycetes; o__Pleosporales; f__Tetraplosphaeriaceae; g__Tetraplosphaeria; s__Tetraplosphaeria	Tetraplosphaeria	13	Saprotroph	Undefined Saprotroph	NULL	NULL	Probable	NULL	b'Tedersoo L, et al. 2014. Science 346:1256688'
OTU_802	0.000144965	0.000753259	0.00101475	0.00336219	k__Fungi; p__Ascomycota; c__Dothideomycetes; o__Pleosporales; f__Tetraplosphaeriaceae; g__Tetraplosphaeria; s__Tetraplosphaeria	Tetraplosphaeria	13	Saprotroph	Undefined Saprotroph	NULL	NULL	Probable	NULL	b'Tedersoo L, et al. 2014. Science 346:1256688'
OTU_774	0.00144965	0.00615507	0	0	k__Fungi; p__Ascomycota; c__Dothideomycetes; o__Capnodiales; f__Teratosphaeriaceae; g__Teratosphaeria; s__Teratosphaeria	Teratosphaeria	13	Pathotroph-Saprotroph	Plant Pathogen-Wood Saprotroph	NULL	NULL	Probable	NULL	b'Yamazaki A, et al. 2010. Mycoscience 51:443-455; Tedersoo L, et al. 2014. Science 346:1256688'
OTU_1125	0.000434893	0.00225977	0	0	k__Fungi; p__Ascomycota; c__Pezizomycetes; o__Pezizales; f__Pyronemataceae; g__Tarzetta; s__Tarzetta	Tarzetta	13	Symbiotroph	Ectomycorrhizal	Pezizoid	NULL	Highly Probable	NULL	b'Rinaldi AC, et al. 2008. Fungal Diversity 33:1-45; Tedersoo L, et al. 2010. Mycorrhiza 20:217-263'
OTU_1457	0.000579859	0.00301304	0	0	k__Fungi; p__Ascomycota; c__Taphrinomycetes; o__Taphrinales; f__Taphrinaceae; g__Taphrina; s__Taphrina	Taphrina	13	Pathotroph	Plant Pathogen	NULL	NULL	Probable	NULL	b'http://www.apsnet.org/publications/commonnames/Pages/default.aspx'
OTU_35	0.215852	0.255215	0.0259487	0.0649629	k__Fungi; p__Ascomycota; c__Eurotiomycetes; o__Eurotiales; f__Trichocomaceae; g__Talaromyces; s__Talaromyces	Talaromyces	13	Saprotroph	Undefined Saprotroph	NULL	NULL	Probable	NULL	b'Tedersoo L, et al. 2014. Science 346:1256688'
OTU_61	0.110318	0.169588	0.00478384	0.0144152	k__Fungi; p__Ascomycota; c__Eurotiomycetes; o__Eurotiales; f__Trichocomaceae; g__Talaromyces; s__Talaromyces	Talaromyces	13	Saprotroph	Undefined Saprotroph	NULL	NULL	Probable	NULL	b'Tedersoo L, et al. 2014. Science 346:1256688'
OTU_147	0.0284131	0.0694894	0.00101475	0.00455323	k__Fungi; p__Ascomycota; c__Eurotiomycetes; o__Eurotiales; f__Trichocomaceae; g__Talaromyces; s__Talaromyces	Talaromyces	13	Saprotroph	Undefined Saprotroph	NULL	NULL	Probable	NULL	b'Tedersoo L, et al. 2014. Science 346:1256688'
OTU_314	0.00608852	0.0190927	0.000144965	0.000753259	k__Fungi; p__Ascomycota; c__Eurotiomycetes; o__Eurotiales; f__Trichocomaceae; g__Talaromyces; s__Talaromyces	Talaromyces	13	Saprotroph	Undefined Saprotroph	NULL	NULL	Probable	NULL	b'Tedersoo L, et al. 2014. Science 346:1256688'
OTU_1036	0.000579857	0.00235436	0	0	k__Fungi; p__Chytridiomycota; c__Chytridiomycetes; o__Chytridiales; f__Synchytriaceae; g__Synchytrium; s__Synchytrium	Synchytrium	13	Pathotroph	Plant Pathogen	NULL	NULL	Probable	NULL	b'Tedersoo L, et al. 2014. Science 346:1256688'
OTU_1700	0.000579859	0.00208917	0	0	k__Fungi; p__Chytridiomycota; c__Chytridiomycetes; o__Chytridiales; f__Synchytriaceae; g__Synchytrium; s__Synchytrium	Synchytrium	13	Pathotroph	Plant Pathogen	NULL	NULL	Probable	NULL	b'Tedersoo L, et al. 2014. Science 346:1256688'
OTU_192	0.0176857	0.0667807	0.00652341	0.0132064	k__Fungi; p__Ascomycota; c__Eurotiomycetes; o__Chaetothyriales; f__Incertae_sedis_Chaetothyriales; g__Strelitziana; s__Strelitziana	Strelitziana	13	Pathotroph	Plant Pathogen	NULL	NULL	Probable	NULL	b'Tedersoo L, et al. 2014. Science 346:1256688'
OTU_1150	0.000579859	0.00301304	0.000144965	0.000753259	k__Fungi; p__Ascomycota; c__Eurotiomycetes; o__Chaetothyriales; f__Incertae_sedis_Chaetothyriales; g__Strelitziana; s__Strelitziana	Strelitziana	13	Pathotroph	Plant Pathogen	NULL	NULL	Probable	NULL	b'Tedersoo L, et al. 2014. Science 346:1256688'
OTU_1290	0	0	0.000724822	0.00376629	k__Fungi; p__Ascomycota; c__Eurotiomycetes; o__Chaetothyriales; f__Incertae_sedis_Chaetothyriales; g__Strelitziana; s__Strelitziana	Strelitziana	13	Pathotroph	Plant Pathogen	NULL	NULL	Probable	NULL	b'Tedersoo L, et al. 2014. Science 346:1256688'
OTU_1106	0.000144965	0.000753259	0.00028993	0.00104458	k__Fungi; p__Ascomycota; c__Eurotiomycetes; o__Chaetothyriales; f__Incertae_sedis_Chaetothyriales; g__Strelitziana; s__Strelitziana	Strelitziana	13	Pathotroph	Plant Pathogen	NULL	NULL	Probable	NULL	b'Tedersoo L, et al. 2014. Science 346:1256688'
OTU_1564	0	0	0	0	k__Fungi; p__Ascomycota; c__Sordariomycetes; o__Hypocreales; f__Incertae_sedis_Hypocreales; g__Stilbella; s__Stilbella	Stilbella	13	Saprotroph-Symbiotroph	Dung Saprotroph-Endophyte-Wood Saprotroph	NULL	Soft Rot	Possible	NULL	b'Duncan CG, Eslyn WE. 1966. Mycologia 58:642-645; Tedersoo L, et al. 2014. Science 346:1256688'
OTU_414	0.00521873	0.0207112	0	0	k__Fungi; p__Ascomycota; c__Pezizomycetes; o__Pezizales; f__Pyronemataceae; g__Stephensia; s__Stephensia	Stephensia	13	Saprotroph	Undefined Saprotroph	NULL	NULL	Probable	NULL	b'Rinaldi AC, et al. 2008. Fungal Diversity 33:1-45 (ECM); Tedersoo L, et al. 2010. Mycorrhiza 20:217-263 (not ECM)'
OTU_294	0.0073932	0.0384162	0.000144965	0.000753259	k__Fungi; p__Ascomycota; c__Sordariomycetes; o__Hypocreales; f__Bionectriaceae; g__Stephanonectria; s__Stephanonectria	Stephanonectria	13	Saprotroph	Undefined Saprotroph	NULL	NULL	Probable	NULL	b'Tedersoo L, et al. 2014. Science 346:1256688'
OTU_1626	0.000579859	0.00208917	0	0	k__Fungi; p__Ascomycota; c__Dothideomycetes; o__Pleosporales; f__Sporormiaceae; g__Sporormiella; s__Sporormiella	Sporormiella	13	Saprotroph	Undefined Saprotroph	NULL	NULL	Probable	NULL	b'Tedersoo L, et al. 2014. Science 346:1256688'
OTU_517	0.00550866	0.0111902	0.000579859	0.00141694	k__Fungi; p__Basidiomycota; c__Microbotryomycetes; o__Sporidiobolales; f__Incertae_sedis_Sporidiobolales; g__Sporobolomyces; s__Sporobolomyces	Sporobolomyces	13	Pathotroph-Saprotroph	Fungal Parasite-Litter Saprotroph	Yeast	NULL	Probable	NULL	b'Tedersoo L, et al. 2014. Science 346:1256688; Nagy GL, et al. 2014. Nature Communications 5:4471; Purahong W, et al. 2016. Molecular Ecology 25:4059-4074'
OTU_691	0.00231944	0.00909927	0	0	k__Fungi; p__Basidiomycota; c__Ustilaginomycetes; o__Ustilaginales; f__Ustilaginaceae; g__Sporisorium; s__Sporisorium	Sporisorium	13	Pathotroph	Plant Pathogen	Facultative Yeast	NULL	Probable	NULL	b'Tedersoo L, et al. 2014. Science 346:1256688'
OTU_214	0.0223246	0.0307774	0.00420398	0.00668533	k__Fungi; p__Basidiomycota; c__Microbotryomycetes; o__Sporidiobolales; f__Sporidiobolaceae; g__Sporidiobolus; s__Sporidiobolus	Sporidiobolaceae	9	Pathotroph-Saprotroph	Animal Pathogen-Undefined Saprotroph	Microfungus	NULL	Probable	Saprobic, found in a wide range of habitats and especially in aquatic systems. Some of the red yeasts in this family are widely encountered spoilage organisms and opportunistic human pathogens (Cannon & Kirk 2007)	b'Cannon PF, Kirk PM. 2007. Fungal Families of the World. CAB International, Cambridge'
OTU_318	0.0120321	0.0457217	0.000434894	0.0012535	k__Fungi; p__Basidiomycota; c__Microbotryomycetes; o__Sporidiobolales; f__Sporidiobolaceae; g__Sporidiobolus; s__Sporidiobolus	Sporidiobolaceae	9	Pathotroph-Saprotroph	Animal Pathogen-Undefined Saprotroph	Microfungus	NULL	Probable	Saprobic, found in a wide range of habitats and especially in aquatic systems. Some of the red yeasts in this family are widely encountered spoilage organisms and opportunistic human pathogens (Cannon & Kirk 2007)	b'Cannon PF, Kirk PM. 2007. Fungal Families of the World. CAB International, Cambridge'
OTU_750	0.00217447	0.0112989	0.000144965	0.000753259	k__Fungi; p__Basidiomycota; c__Agaricomycetes; o__Polyporales; f__Polyporaceae; g__Skeletocutis; s__Skeletocutis	Skeletocutis	13	Saprotroph	Wood Saprotroph	Polyporoid	White Rot	Highly Probable	NULL	b'Gilbertson RL, Ryvarden L. 1987-1987. North American Polypores. Fungiflora, Oslo'
OTU_1773	0.00028993	0.00150652	0	0	k__Fungi; p__Ascomycota; c__Sordariomycetes; o__Hypocreales; f__Cordycipitaceae; g__Simplicillium; s__Simplicillium	Simplicillium	13	Pathotroph	Animal Pathogen	NULL	NULL	Probable	NULL	b'Tedersoo L, et al. 2014. Science 346:1256688'
OTU_1456	0	0	0.000144965	0.000753259	k__Fungi; p__Ascomycota; c__Dothideomycetes; o__Pleosporales; f__Phaeosphaeriaceae; g__Setophaeosphaeria; s__Setophaeosphaeria	Phaeosphaeriaceae	9	Pathotroph-Saprotroph	Fungal Parasite-Plant Pathogen-Plant Saprotroph	Microfungus	NULL	Probable	Necrotrophic or saprobic on a wide range of plants, especially monocotyledons; a few species parasitic on other fungi (Cannon & Kirk 2007)	b'Cannon PF, Kirk PM. 2007. Fungal Families of the World. CAB International, Cambridge'
OTU_2019	0.00028993	0.00150652	0	0	k__Fungi; p__Ascomycota; c__Sordariomycetes; o__Xylariales; f__Amphisphaeriaceae; g__Seimatosporium; s__Seimatosporium	Seimatosporium	13	Pathotroph	Plant Pathogen	Microfungus	NULL	Probable	Some species causing leaf spot disease (www.apsnet.org)	b'Tedersoo L, et al. 2014. Science 346:1256688; http://www.apsnet.org/publications/commonnames/Pages/default.aspx'
OTU_1763	0.000144965	0.000753259	0	0	k__Fungi; p__Incertae_sedis_Fungi; c__Incertae_sedis_Fungi; o__Incertae_sedis_Fungi; f__Incertae_sedis_Fungi; g__Sclerotium; s__Sclerotium	Sclerotium	13	Pathotroph-Saprotroph	Plant Pathogen-Wood Saprotroph	NULL	Soft Rot	Probable	NULL	b'Duncan CG, Eslyn WE. 1966. Mycologia 58:642-645; Costa IPMW, et al. 2012. Mycotaxon 119:26; http://www.apsnet.org/publications/commonnames/Pages/default.aspx'
OTU_775	0.00159461	0.00635395	0	0	k__Fungi; p__Ascomycota; c__Sordariomycetes; o__Sordariales; f__Lasiosphaeriaceae; g__Schizothecium; s__Schizothecium	Schizothecium	13	Saprotroph	Dung Saprotroph	NULL	NULL	Highly Probable	NULL	b'Bills GF, et al. 2013. Current Opinion in microbiology, 16:549-565; Tedersoo L, et al. 2014. Science 346:1256688'
OTU_592	0.00144965	0.00615507	0	0	k__Fungi; p__Ascomycota; c__Sordariomycetes; o__Sordariales; f__Lasiosphaeriaceae; g__Schizothecium; s__Schizothecium	Schizothecium	13	Saprotroph	Dung Saprotroph	NULL	NULL	Highly Probable	NULL	b'Bills GF, et al. 2013. Current Opinion in microbiology, 16:549-565; Tedersoo L, et al. 2014. Science 346:1256688'
OTU_2068	0.00101475	0.00455323	0	0	k__Fungi; p__Ascomycota; c__Sordariomycetes; o__Sordariales; f__Lasiosphaeriaceae; g__Schizothecium; s__Schizothecium	Schizothecium	13	Saprotroph	Dung Saprotroph	NULL	NULL	Highly Probable	NULL	b'Bills GF, et al. 2013. Current Opinion in microbiology, 16:549-565; Tedersoo L, et al. 2014. Science 346:1256688'
OTU_786	0.000869787	0.00381236	0	0	k__Fungi; p__Ascomycota; c__Sordariomycetes; o__Sordariales; f__Lasiosphaeriaceae; g__Schizothecium; s__Schizothecium	Schizothecium	13	Saprotroph	Dung Saprotroph	NULL	NULL	Highly Probable	NULL	b'Bills GF, et al. 2013. Current Opinion in microbiology, 16:549-565; Tedersoo L, et al. 2014. Science 346:1256688'
OTU_1088	0.00130468	0.00473185	0.000144965	0.000753259	k__Fungi; p__Ascomycota; c__Sordariomycetes; o__Sordariales; f__Lasiosphaeriaceae; g__Schizothecium; s__Schizothecium	Schizothecium	13	Saprotroph	Dung Saprotroph	NULL	NULL	Highly Probable	NULL	b'Bills GF, et al. 2013. Current Opinion in microbiology, 16:549-565; Tedersoo L, et al. 2014. Science 346:1256688'
OTU_878	0.00115972	0.00470874	0	0	k__Fungi; p__Ascomycota; c__Sordariomycetes; o__Sordariales; f__Lasiosphaeriaceae; g__Schizothecium; s__Schizothecium	Schizothecium	13	Saprotroph	Dung Saprotroph	NULL	NULL	Highly Probable	NULL	b'Bills GF, et al. 2013. Current Opinion in microbiology, 16:549-565; Tedersoo L, et al. 2014. Science 346:1256688'
OTU_1230	0.000144965	0.000753259	0	0	k__Fungi; p__Ascomycota; c__Sordariomycetes; o__Sordariales; f__Lasiosphaeriaceae; g__Schizothecium; s__Schizothecium	Schizothecium	13	Saprotroph	Dung Saprotroph	NULL	NULL	Highly Probable	NULL	b'Bills GF, et al. 2013. Current Opinion in microbiology, 16:549-565; Tedersoo L, et al. 2014. Science 346:1256688'
OTU_215	0.0401552	0.137634	0.000579859	0.00141694	k__Fungi; p__Basidiomycota; c__Agaricomycetes; o__Agaricales; f__Schizophyllaceae; g__Schizophyllum; s__Schizophyllum	Schizophyllum	13	Saprotroph	Wood Saprotroph	NULL	White Rot	Highly Probable	NULL	b'Ahmada SS, Miles PG. 1970. Genetical Research 15:19-28'
OTU_94	0.0439243	0.0682207	0.00231944	0.00330325	k__Fungi; p__Ascomycota; c__Sordariomycetes; o__Hypocreales; f__Incertae_sedis_Hypocreales; g__Sarocladium; s__Sarocladium	Sarocladium	13	Saprotroph	Undefined Saprotroph	NULL	NULL	Probable	NULL	b'Tedersoo L, et al. 2014. Science 346:1256688'
OTU_128	0.0346466	0.0711329	0.00231944	0.00476403	k__Fungi; p__Ascomycota; c__Sordariomycetes; o__Hypocreales; f__Incertae_sedis_Hypocreales; g__Sarocladium; s__Sarocladium	Sarocladium	13	Saprotroph	Undefined Saprotroph	NULL	NULL	Probable	NULL	b'Tedersoo L, et al. 2014. Science 346:1256688'
OTU_293	0.00637845	0.0284978	0.00289929	0.00455323	k__Fungi; p__Ascomycota; c__Sordariomycetes; o__Hypocreales; f__Incertae_sedis_Hypocreales; g__Sarocladium; s__Sarocladium	Sarocladium	13	Saprotroph	Undefined Saprotroph	NULL	NULL	Probable	NULL	b'Tedersoo L, et al. 2014. Science 346:1256688'
OTU_410	0.00405901	0.0210912	0	0	k__Fungi; p__Ascomycota; c__Sordariomycetes; o__Hypocreales; f__Incertae_sedis_Hypocreales; g__Sarocladium; s__Sarocladium	Sarocladium	13	Saprotroph	Undefined Saprotroph	NULL	NULL	Probable	NULL	b'Tedersoo L, et al. 2014. Science 346:1256688'
OTU_521	0.00217447	0.00501399	0.00115972	0.00470874	k__Fungi; p__Ascomycota; c__Sordariomycetes; o__Hypocreales; f__Incertae_sedis_Hypocreales; g__Sarocladium; s__Sarocladium	Sarocladium	13	Saprotroph	Undefined Saprotroph	NULL	NULL	Probable	NULL	b'Tedersoo L, et al. 2014. Science 346:1256688'
OTU_1363	0	0	0.000579859	0.00208917	k__Fungi; p__Ascomycota; c__Sordariomycetes; o__Hypocreales; f__Incertae_sedis_Hypocreales; g__Sarocladium; s__Sarocladium	Sarocladium	13	Saprotroph	Undefined Saprotroph	NULL	NULL	Probable	NULL	b'Tedersoo L, et al. 2014. Science 346:1256688'
OTU_433	0.0028993	0.0135844	0.000724824	0.00189182	k__Fungi; p__Ascomycota; c__Dothideomycetes; o__Pleosporales; f__Massarinaceae; g__Saccharicola; s__Saccharicola	Saccharicola	13	Saprotroph	Undefined Saprotroph	NULL	NULL	Probable	NULL	b'Tedersoo L, et al. 2014. Science 346:1256688'
OTU_196	0.020585	0.0272602	0.00376908	0.00646628	k__Fungi; p__Basidiomycota; c__Microbotryomycetes; o__Sporidiobolales; f__Incertae_sedis_Sporidiobolales; g__Rhodotorula; s__Rhodotorula	Rhodotorula	13	Pathotroph-Saprotroph	Animal Endosymbiont-Animal Pathogen-Endophyte-Plant Pathogen-Undefined Saprotroph	Yeast	NULL	Probable	Opportunistic human pathogen	b'http://www.cdc.gov'
OTU_262	0.0104375	0.0271607	0.000579859	0.00178498	k__Fungi; p__Basidiomycota; c__Microbotryomycetes; o__Sporidiobolales; f__Incertae_sedis_Sporidiobolales; g__Rhodotorula; s__Rhodotorula	Rhodotorula	13	Pathotroph-Saprotroph	Animal Endosymbiont-Animal Pathogen-Endophyte-Plant Pathogen-Undefined Saprotroph	Yeast	NULL	Probable	Opportunistic human pathogen	b'http://www.cdc.gov'
OTU_250	0.00956766	0.0134423	0.0024644	0.00499219	k__Fungi; p__Basidiomycota; c__Microbotryomycetes; o__Sporidiobolales; f__Incertae_sedis_Sporidiobolales; g__Rhodotorula; s__Rhodotorula	Rhodotorula	13	Pathotroph-Saprotroph	Animal Endosymbiont-Animal Pathogen-Endophyte-Plant Pathogen-Undefined Saprotroph	Yeast	NULL	Probable	Opportunistic human pathogen	b'http://www.cdc.gov'
OTU_338	0.00507376	0.0119813	0.00028993	0.00104458	k__Fungi; p__Basidiomycota; c__Microbotryomycetes; o__Sporidiobolales; f__Incertae_sedis_Sporidiobolales; g__Rhodotorula; s__Rhodotorula	Rhodotorula	13	Pathotroph-Saprotroph	Animal Endosymbiont-Animal Pathogen-Endophyte-Plant Pathogen-Undefined Saprotroph	Yeast	NULL	Probable	Opportunistic human pathogen	b'http://www.cdc.gov'
OTU_472	0.00463887	0.0150042	0.000434894	0.0012535	k__Fungi; p__Basidiomycota; c__Microbotryomycetes; o__Sporidiobolales; f__Incertae_sedis_Sporidiobolales; g__Rhodotorula; s__Rhodotorula	Rhodotorula	13	Pathotroph-Saprotroph	Animal Endosymbiont-Animal Pathogen-Endophyte-Plant Pathogen-Undefined Saprotroph	Yeast	NULL	Probable	Opportunistic human pathogen	b'http://www.cdc.gov'
OTU_734	0.00188454	0.00681144	0	0	k__Fungi; p__Basidiomycota; c__Microbotryomycetes; o__Sporidiobolales; f__Incertae_sedis_Sporidiobolales; g__Rhodotorula; s__Rhodotorula	Rhodotorula	13	Pathotroph-Saprotroph	Animal Endosymbiont-Animal Pathogen-Endophyte-Plant Pathogen-Undefined Saprotroph	Yeast	NULL	Probable	Opportunistic human pathogen	b'http://www.cdc.gov'
OTU_777	0.00101475	0.00318211	0.000144965	0.000753259	k__Fungi; p__Basidiomycota; c__Microbotryomycetes; o__Sporidiobolales; f__Incertae_sedis_Sporidiobolales; g__Rhodotorula; s__Rhodotorula	Rhodotorula	13	Pathotroph-Saprotroph	Animal Endosymbiont-Animal Pathogen-Endophyte-Plant Pathogen-Undefined Saprotroph	Yeast	NULL	Probable	Opportunistic human pathogen	b'http://www.cdc.gov'
OTU_922	0.00101475	0.00256721	0.00028993	0.00104458	k__Fungi; p__Basidiomycota; c__Microbotryomycetes; o__Sporidiobolales; f__Incertae_sedis_Sporidiobolales; g__Rhodotorula; s__Rhodotorula	Rhodotorula	13	Pathotroph-Saprotroph	Animal Endosymbiont-Animal Pathogen-Endophyte-Plant Pathogen-Undefined Saprotroph	Yeast	NULL	Probable	Opportunistic human pathogen	b'http://www.cdc.gov'
OTU_1544	0.000434894	0.00165822	0	0	k__Fungi; p__Basidiomycota; c__Microbotryomycetes; o__Sporidiobolales; f__Incertae_sedis_Sporidiobolales; g__Rhodotorula; s__Rhodotorula	Rhodotorula	13	Pathotroph-Saprotroph	Animal Endosymbiont-Animal Pathogen-Endophyte-Plant Pathogen-Undefined Saprotroph	Yeast	NULL	Probable	Opportunistic human pathogen	b'http://www.cdc.gov'
OTU_1300	0.000144965	0.000753259	0.000434894	0.0012535	k__Fungi; p__Basidiomycota; c__Microbotryomycetes; o__Sporidiobolales; f__Incertae_sedis_Sporidiobolales; g__Rhodotorula; s__Rhodotorula	Rhodotorula	13	Pathotroph-Saprotroph	Animal Endosymbiont-Animal Pathogen-Endophyte-Plant Pathogen-Undefined Saprotroph	Yeast	NULL	Probable	Opportunistic human pathogen	b'http://www.cdc.gov'
OTU_1534	0.00028993	0.00150652	0	0	k__Fungi; p__Basidiomycota; c__Microbotryomycetes; o__Sporidiobolales; f__Incertae_sedis_Sporidiobolales; g__Rhodotorula; s__Rhodotorula	Rhodotorula	13	Pathotroph-Saprotroph	Animal Endosymbiont-Animal Pathogen-Endophyte-Plant Pathogen-Undefined Saprotroph	Yeast	NULL	Probable	Opportunistic human pathogen	b'http://www.cdc.gov'
OTU_2066	0.00028993	0.00104458	0	0	k__Fungi; p__Basidiomycota; c__Microbotryomycetes; o__Sporidiobolales; f__Incertae_sedis_Sporidiobolales; g__Rhodotorula; s__Rhodotorula	Rhodotorula	13	Pathotroph-Saprotroph	Animal Endosymbiont-Animal Pathogen-Endophyte-Plant Pathogen-Undefined Saprotroph	Yeast	NULL	Probable	Opportunistic human pathogen	b'http://www.cdc.gov'
OTU_1515	0	0	0.000144965	0.000753259	k__Fungi; p__Basidiomycota; c__Microbotryomycetes; o__Sporidiobolales; f__Incertae_sedis_Sporidiobolales; g__Rhodotorula; s__Rhodotorula	Rhodotorula	13	Pathotroph-Saprotroph	Animal Endosymbiont-Animal Pathogen-Endophyte-Plant Pathogen-Undefined Saprotroph	Yeast	NULL	Probable	Opportunistic human pathogen	b'http://www.cdc.gov'
OTU_191	0.0260936	0.0750452	0.00173958	0.00489507	k__Fungi; p__Ascomycota; c__Dothideomycetes; o__Incertae_sedis_Dothideomycetes; f__Incertae_sedis_Dothideomycetes; g__Rhizopycnis; s__Rhizopycnis	Rhizopycnis	13	Pathotroph-Symbiotroph	Endophyte-Plant Pathogen	NULL	NULL	Possible	Host - Malvaceae	b'Costa IPMW, et al. 2012. Mycotaxon 119:26'
OTU_784	0.00144965	0.00605858	0.000144965	0.000753259	k__Fungi; p__Ascomycota; c__Eurotiomycetes; o__Chaetothyriales; f__Herpotrichiellaceae; g__Rhinocladiella; s__Rhinocladiella	Rhinocladiella	13	Saprotroph	Undefined Saprotroph-Wood Saprotroph	Facultative Yeast	Soft Rot	Probable	NULL	b'Nilsson T. 1973. Studies on wood degradation and cellulolytic activity of microfungi. No. 104; Seehann G, et al. 1975. List of Fungi in Soft-Rot Tissue Tests. Institute fur Holzbiologie und Holzschutz, Bundesforschungsanstalt fur Forst - und Holzwirtshaft, Hamburg - Lohbrugge, Germany; Costa IPMW, et al. 2012. Mycotaxon 119:26; Tedersoo L, et al. 2014. Science 346:1256688'
OTU_1504	0.00028993	0.00104458	0.000144965	0.000753259	k__Fungi; p__Basidiomycota; c__Agaricomycetes; o__Incertae_sedis_Agaricomycetes; f__Incertae_sedis_Agaricomycetes; g__Resinicium; s__Resinicium	Resinicium	13	Saprotroph	Undefined Saprotroph	Corticioid	White Rot	Probable	NULL	b'Tedersoo L, et al. 2014. Science 346:1256688'
OTU_1783	0	0	0	0	k__Fungi; p__Glomeromycota; c__Glomeromycetes; o__Diversisporales; f__Diversisporaceae; g__Redeckera; s__Redeckera	Redeckera	13	Symbiotroph	Arbuscular Mycorrhizal	NULL	NULL	Highly Probable	NULL	b'Redecker D, et al. 2013. Mycorrhiza 23:515-531'
OTU_709	0.00202951	0.0068974	0.00028993	0.00104458	k__Fungi; p__Ascomycota; c__Dothideomycetes; o__Capnodiales; f__Mycosphaerellaceae; g__Ramularia; s__Mycosphaerella	Mycosphaerella	13	Pathotroph	Plant Pathogen	Microfungus	NULL	Probable	NULL	b'Tedersoo L, et al. 2014. Science 346:1256688'
OTU_1465	0.000434893	0.00225977	0	0	k__Fungi; p__Ascomycota; c__Dothideomycetes; o__Capnodiales; f__Mycosphaerellaceae; g__Ramichloridium; s__Ramichloridium	Ramichloridium	13	Pathotroph	Plant Pathogen	NULL	NULL	Probable	NULL	b'Tedersoo L, et al. 2014. Science 346:1256688'
OTU_792	0.00188454	0.00477775	0	0	k__Fungi; p__Zygomycota; c__Incertae_sedis_Zygomycota; o__Kickxellales; f__Kickxellaceae; g__Ramicandelaber; s__Ramicandelaber	Ramicandelaber	13	Saprotroph	Undefined Saprotroph	NULL	NULL	Probable	NULL	b'Tedersoo L, et al. 2014. Science 346:1256688'
OTU_943	0	0	0.00101475	0.00318211	k__Fungi; p__Ascomycota; c__Sordariomycetes; o__Magnaporthales; f__Magnaporthaceae; g__Pyricularia; s__Pyricularia	Pyricularia	13	Pathotroph	Plant Pathogen	NULL	NULL	Probable	NULL	b'Tedersoo L, et al. 2014. Science 346:1256688'
OTU_1338	0.000434893	0.00225977	0	0	k__Fungi; p__Ascomycota; c__Eurotiomycetes; o__Pyrenulales; f__Pyrenulaceae; g__Pyrenula; s__Pyrenula	Pyrenula	13	Symbiotroph	Lichenized	Thallus	NULL	Highly Probable	NULL	b'Esslinger TL. 2014. North Dakota State University (http://www.ndsu.edu/pubweb/~esslinge/chcklst/chcklst7.htm)'
OTU_1617	0.000869789	0.00451956	0	0	k__Fungi; p__Ascomycota; c__Eurotiomycetes; o__Pyrenulales; f__Pyrenulaceae; g__Pyrenula; s__Pyrenula	Pyrenula	13	Symbiotroph	Lichenized	Thallus	NULL	Highly Probable	NULL	b'Esslinger TL. 2014. North Dakota State University (http://www.ndsu.edu/pubweb/~esslinge/chcklst/chcklst7.htm)'
OTU_470	0.00637844	0.0168925	0	0	k__Fungi; p__Ascomycota; c__Pezizomycetes; o__Pezizales; f__Incertae_sedis_Pezizales; g__Pulvinula; s__Pulvinula	Pulvinula	13	Symbiotroph	Ectomycorrhizal	NULL	NULL	Possible	NULL	b'Rinaldi AC, et al. 2008. Fungal Diversity 33:1-45; Tedersoo L, et al. 2010. Mycorrhiza 20:217-263 (pro parte); http://mycorrhizas.info/ecmf.html'
OTU_4	1.40442	1.58728	6.04778	6.09678	k__Fungi; p__Ascomycota; c__Dothideomycetes; o__Pleosporales; f__Didymosphaeriaceae; g__Pseudopithomyces; s__Pseudopithomyces	Didymosphaeriaceae	9	Pathotroph-Saprotroph-Symbiotroph	Endophyte-Lichen Parasite-Plant Pathogen-Undefined Saprotroph	Microfungus	NULL	Probable	Saprobes in both woody and herbaceous material, also parasitic on other fungi (Cannon & Kirk 2007)	b'Cannon PF, Kirk PM. 2007. Fungal Families of the World. CAB International, Cambridge; Massimo NC, et al. 2015. Microbial Ecology 70:61-76'
OTU_817	0.00130468	0.00677932	0	0	k__Fungi; p__Ascomycota; c__Sordariomycetes; o__Hypocreales; f__Nectriaceae; g__Pseudoidriella; s__Pseudoidriella	Hypocreales	7	Saprotroph	Undefined Saprotroph	Microfungus	NULL	Possible	NULL	b'Sterkenburg E, et al. 2015. New Phytologist 207:1145-1158'
OTU_1673	0.000144965	0.000753259	0	0	k__Fungi; p__Ascomycota; c__Lecanoromycetes; o__Peltigerales; f__Lobariaceae; g__Pseudocyphellaria; s__Pseudocyphellaria	Pseudocyphellaria	13	Symbiotroph	Lichenized	Thallus	NULL	Highly Probable	NULL	b'Esslinger TL. 2014. North Dakota State University (http://www.ndsu.edu/pubweb/~esslinge/chcklst/chcklst7.htm)'
OTU_500	0.0073932	0.0184013	0.000869789	0.00225978	k__Fungi; p__Ascomycota; c__Dothideomycetes; o__Capnodiales; f__Mycosphaerellaceae; g__Pseudocercospora; s__Pseudocercospora	Pseudocercospora	13	Pathotroph	Plant Pathogen	Microfungus	NULL	Probable	NULL	b'Tedersoo L, et al. 2014. Science 346:1256688'
OTU_970	0.000144965	0.000753259	0.000579857	0.00235436	k__Fungi; p__Ascomycota; c__Dothideomycetes; o__Capnodiales; f__Mycosphaerellaceae; g__Pseudocercospora; s__Pseudocercospora	Pseudocercospora	13	Pathotroph	Plant Pathogen	Microfungus	NULL	Probable	NULL	b'Tedersoo L, et al. 2014. Science 346:1256688'
OTU_1519	0	0	0	0	k__Fungi; p__Chytridiomycota; c__Chytridiomycetes; o__Spizellomycetales; f__Spizellomycetaceae; g__Powellomyces; s__Powellomyces	Powellomyces	13	Pathotroph	Plant Pathogen	NULL	NULL	Probable	NULL	b'Tedersoo L, et al. 2014. Science 346:1256688'
OTU_1417	0.000579859	0.00301304	0.000144965	0.000753259	k__Fungi; p__Ascomycota; c__Lecanoromycetes; o__Lecideales; f__Porpidiaceae; g__Porpidia; s__Porpidia	Porpidia	13	Symbiotroph	Lichenized	Thallus	NULL	Highly Probable	NULL	b'Esslinger TL. 2014. North Dakota State University (http://www.ndsu.edu/pubweb/~esslinge/chcklst/chcklst7.htm)'
OTU_57	0.136122	0.455387	0.0053637	0.0138658	k__Fungi; p__Basidiomycota; c__Agaricomycetes; o__Polyporales; f__Polyporaceae; g__Polyporus; s__Polyporus	Polyporus	13	Saprotroph	Wood Saprotroph	Polyporoid	White Rot	Highly Probable	NULL	b'Gilbertson RL, Ryvarden L. 1987-1987. North American Polypores. Fungiflora, Oslo'
OTU_1998	0.000144965	0.000753259	0	0	k__Fungi; p__Basidiomycota; c__Agaricomycetes; o__Polyporales; f__Polyporaceae; g__Polyporus; s__Polyporus	Polyporus	13	Saprotroph	Wood Saprotroph	Polyporoid	White Rot	Highly Probable	NULL	b'Gilbertson RL, Ryvarden L. 1987-1987. North American Polypores. Fungiflora, Oslo'
OTU_527	0.00217447	0.00870707	0.000144965	0.000753259	k__Fungi; p__Ascomycota; c__Sordariomycetes; o__Sordariales; f__Lasiosphaeriaceae; g__Podospora; s__Podospora	Podospora	13	Saprotroph-Symbiotroph	Dung Saprotroph-Endophyte-Litter Saprotroph-Undefined Saprotroph	Microfungus	NULL	Possible	Endophyte detection method-culture (David et al. 2016)	b'Bell A. 1983. Dung Fungi: An Illustrated Guide to Coprophilous Fungi in New Zealand. Victoria University Press, Wellington; Tedersoo L, et al. 2014. Science 346:1256688; David AS, et al. 2016. Microbial Ecology 71:912-926; Purahong W, et al. 2016. Molecular Ecology 25:4059-4074 (as litter saprotroph)'
OTU_812	0.00130468	0.00677932	0	0	k__Fungi; p__Ascomycota; c__Sordariomycetes; o__Sordariales; f__Lasiosphaeriaceae; g__Podospora; s__Podospora	Podospora	13	Saprotroph-Symbiotroph	Dung Saprotroph-Endophyte-Litter Saprotroph-Undefined Saprotroph	Microfungus	NULL	Possible	Endophyte detection method-culture (David et al. 2016)	b'Bell A. 1983. Dung Fungi: An Illustrated Guide to Coprophilous Fungi in New Zealand. Victoria University Press, Wellington; Tedersoo L, et al. 2014. Science 346:1256688; David AS, et al. 2016. Microbial Ecology 71:912-926; Purahong W, et al. 2016. Molecular Ecology 25:4059-4074 (as litter saprotroph)'
OTU_1108	0.00028993	0.00150652	0	0	k__Fungi; p__Ascomycota; c__Sordariomycetes; o__Sordariales; f__Lasiosphaeriaceae; g__Podospora; s__Podospora	Podospora	13	Saprotroph-Symbiotroph	Dung Saprotroph-Endophyte-Litter Saprotroph-Undefined Saprotroph	Microfungus	NULL	Possible	Endophyte detection method-culture (David et al. 2016)	b'Bell A. 1983. Dung Fungi: An Illustrated Guide to Coprophilous Fungi in New Zealand. Victoria University Press, Wellington; Tedersoo L, et al. 2014. Science 346:1256688; David AS, et al. 2016. Microbial Ecology 71:912-926; Purahong W, et al. 2016. Molecular Ecology 25:4059-4074 (as litter saprotroph)'
OTU_297	0.00695831	0.0265316	0.000144965	0.000753259	k__Fungi; p__Ascomycota; c__Leotiomycetes; o__Erysiphales; f__Erysiphaceae; g__Podosphaera; s__Podosphaera	Podosphaera	13	Pathotroph	Plant Pathogen	Microfungus	NULL	Probable	NULL	b'Tedersoo L, et al. 2014. Science 346:1256688'
OTU_1508	0.000579859	0.00301304	0	0	k__Fungi; p__Basidiomycota; c__Agaricomycetes; o__Agaricales; f__Pleurotaceae; g__Pleurotus; s__Pleurotus	Pleurotaceae	9	Pathotroph-Saprotroph	Endophyte-Plant Pathogen-Wood Saprotroph	Agaricoid	White Rot	Probable	Sapwood rot on Pistacia; Saprobic on woody substrata, more rarely associated with roots of herbaceous plants. Many species are known to derive nutrition from nematodes, the hyphae with adhesive knobs or toxigenic secretory appendages (Cannon & Kirk 2007)	b'Cannon PF, Kirk PM. 2007. Fungal Families of the World. CAB International, Cambridge; Costa IPMW, et al. 2012. Mycotaxon 119:26; http://www.apsnet.org/publications/commonnames/Pages/default.aspx'
OTU_418	0.0028993	0.0123101	0.000869789	0.00313375	k__Fungi; p__Ascomycota; c__Dothideomycetes; o__Pleosporales; f__Leptosphaeriaceae; g__Plenodomus; s__Plenodomus	Plenodomus	13	Saprotroph	Undefined Saprotroph	NULL	NULL	Probable	NULL	b'Tedersoo L, et al. 2014. Science 346:1256688'
OTU_602	0.0024644	0.00965773	0.000144965	0.000753259	k__Fungi; p__Ascomycota; c__Dothideomycetes; o__Pleosporales; f__Leptosphaeriaceae; g__Plenodomus; s__Plenodomus	Plenodomus	13	Saprotroph	Undefined Saprotroph	NULL	NULL	Probable	NULL	b'Tedersoo L, et al. 2014. Science 346:1256688'
OTU_1113	0.00101475	0.00527281	0	0	k__Fungi; p__Ascomycota; c__Pezizomycetes; o__Pezizales; f__Sarcosomataceae; g__Plectania; s__Plectania	Plectania	13	Saprotroph	Undefined Saprotroph	NULL	NULL	Probable	NULL	b'Tedersoo L, et al. 2014. Science 346:1256688'
OTU_841	0.00202951	0.00636424	0.000144965	0.000753259	k__Fungi; p__Ascomycota; c__Saccharomycetes; o__Saccharomycetales; f__Pichiaceae; g__Pichia; s__Pichia	Pichia	13	Saprotroph-Symbiotroph	Animal Endosymbiont-Undefined Saprotroph	Yeast	NULL	Highly Probable	Found in wood and digestive systems of the beetle Odontotaenius disjunctus	b'Kurtzman CP, et al. (eds.) 2011. The Yeasts, a Taxonomic Study. Fifth Edition. Vols 1-3. Elsevier, San Diego'
OTU_856	0.000724824	0.00154937	0.000144965	0.000753259	k__Fungi; p__Ascomycota; c__Saccharomycetes; o__Saccharomycetales; f__Pichiaceae; g__Pichia; s__Pichia	Pichia	13	Saprotroph-Symbiotroph	Animal Endosymbiont-Undefined Saprotroph	Yeast	NULL	Highly Probable	Found in wood and digestive systems of the beetle Odontotaenius disjunctus	b'Kurtzman CP, et al. (eds.) 2011. The Yeasts, a Taxonomic Study. Fifth Edition. Vols 1-3. Elsevier, San Diego'
OTU_137	0.0324721	0.0722597	0.00115972	0.00238201	k__Fungi; p__Ascomycota; c__Dothideomycetes; o__Botryosphaeriales; f__Botryosphaeriaceae; g__Phyllosticta; s__Phyllosticta	Phyllosticta	13	Pathotroph-Saprotroph-Symbiotroph	Endophyte-Plant Pathogen-Wood Saprotroph	Microfungus	Soft Rot	Highly Probable	NULL	b'Seehann G, et al. 1975. List of Fungi in Soft-Rot Tissue Tests. Institute fur Holzbiologie und Holzschutz, Bundesforschungsanstalt fur Forst - und Holzwirtshaft, Hamburg - Lohbrugge, Germany; Tedersoo L, et al. 2014. Science 346:1256688; Christian N, et al. 2016. Microbial Ecology 72:621-632'
OTU_171	0.0146414	0.049872	0.00115972	0.00303468	k__Fungi; p__Ascomycota; c__Dothideomycetes; o__Pleosporales; f__Incertae_sedis_Pleosporales; g__Phoma; s__Phoma	Phoma	13	Pathotroph-Saprotroph-Symbiotroph	Endophyte-Dung Saprotroph-Lichen Parasite-Litter Saprotroph-Plant Pathogen-Soil Saprotroph-Wood Saprotroph	Microfungus	Soft Rot	Possible	NULL	b'Richardson MJ. 1972. Transactions of the British Mycological Society 58:37-48; Seehann G, et al. 1975. List of Fungi in Soft-Rot Tissue Tests. Institute fur Holzbiologie und Holzschutz, Bundesforschungsanstalt fur Forst - und Holzwirtshaft, Hamburg - Lohbrugge, Germany; de Gruyter J, et al. 2010. Mycologia. 102:1066-1081; Costa IPMW, et al. 2012. Mycotaxon 119:26; Tedersoo L, et al. 2014. Scien…
OTU_310	0.0144965	0.0390322	0.00130468	0.00217112	k__Fungi; p__Ascomycota; c__Dothideomycetes; o__Pleosporales; f__Incertae_sedis_Pleosporales; g__Phoma; s__Phoma	Phoma	13	Pathotroph-Saprotroph-Symbiotroph	Endophyte-Dung Saprotroph-Lichen Parasite-Litter Saprotroph-Plant Pathogen-Soil Saprotroph-Wood Saprotroph	Microfungus	Soft Rot	Possible	NULL	b'Richardson MJ. 1972. Transactions of the British Mycological Society 58:37-48; Seehann G, et al. 1975. List of Fungi in Soft-Rot Tissue Tests. Institute fur Holzbiologie und Holzschutz, Bundesforschungsanstalt fur Forst - und Holzwirtshaft, Hamburg - Lohbrugge, Germany; de Gruyter J, et al. 2010. Mycologia. 102:1066-1081; Costa IPMW, et al. 2012. Mycotaxon 119:26; Tedersoo L, et al. 2014. Scien…
OTU_566	0.0024644	0.00915665	0	0	k__Fungi; p__Ascomycota; c__Eurotiomycetes; o__Eurotiales; f__Trichocomaceae; g__Phialosimplex; s__Phialosimplex	Phialosimplex	13	Saprotroph	Undefined Saprotroph	NULL	NULL	Probable	NULL	b'Tedersoo L, et al. 2014. Science 346:1256688'
OTU_755	0.00115972	0.00602607	0	0	k__Fungi; p__Ascomycota; c__Eurotiomycetes; o__Eurotiales; f__Trichocomaceae; g__Phialosimplex; s__Phialosimplex	Phialosimplex	13	Saprotroph	Undefined Saprotroph	NULL	NULL	Probable	NULL	b'Tedersoo L, et al. 2014. Science 346:1256688'
OTU_877	0.00130468	0.00473186	0	0	k__Fungi; p__Ascomycota; c__Eurotiomycetes; o__Eurotiales; f__Trichocomaceae; g__Phialosimplex; s__Phialosimplex	Phialosimplex	13	Saprotroph	Undefined Saprotroph	NULL	NULL	Probable	NULL	b'Tedersoo L, et al. 2014. Science 346:1256688'
OTU_1520	0	0	0.00028993	0.00150652	k__Fungi; p__Ascomycota; c__Eurotiomycetes; o__Chaetothyriales; f__Herpotrichiellaceae; g__Phialophora; s__Phialophora	Phialophora	13	Pathotroph-Saprotroph-Symbiotroph	Animal Pathogen-Endophyte-Ericoid Mycorrhizal-Plant Pathogen-Wood Saprotroph	Facultative Yeast-Microfungus	NULL	Possible	Consult the current literature for updated names on this paraphyletic grouping that included the Black Yeasts, Dark Septate Endophytes, etc.	b'Nilsson T. 1973. Studies on wood degradation and cellulolytic activity of microfungi. No. 104; de Hoog GS, et al. 2000. Mycoses 43:409-416; Rinaldi AC, et al. 2008. Fungal Diversity 33:1-45; Newsham 2011. New Phytologist 190:783-793 (as DSE); Irinyi L, et al. 2015. Medical Mycology 53:313-337; http://www.apsnet.org/publications/commonnames/Pages/default.aspx'
OTU_1238	0.00173958	0.00829111	0	0	k__Fungi; p__Ascomycota; c__Sordariomycetes; o__Sordariales; f__Cephalothecaceae; g__Phialemonium; s__Phialemonium	Phialemonium	13	Saprotroph	Undefined Saprotroph	NULL	NULL	Probable	NULL	b'Tedersoo L, et al. 2014. Science 346:1256688'
OTU_1476	0.000144965	0.000753259	0.00028993	0.00104458	k__Fungi; p__Ascomycota; c__Sordariomycetes; o__Sordariales; f__Cephalothecaceae; g__Phialemonium; s__Phialemonium	Phialemonium	13	Saprotroph	Undefined Saprotroph	NULL	NULL	Probable	NULL	b'Tedersoo L, et al. 2014. Science 346:1256688'
OTU_713	0.00217447	0.0112989	0	0	k__Fungi; p__Basidiomycota; c__Agaricomycetes; o__Polyporales; f__Phanerochaetaceae; g__Phanerochaete; s__Phanerochaete	Phanerochaete	13	Saprotroph	Wood Saprotroph	Corticioid	White Rot	Highly Probable	NULL	b'Glenn JK, et al. 1983. Biochemical and Biophysical Research Communications 114:1077-1083'
OTU_1489	0.000144965	0.000753259	0.00028993	0.00104458	k__Fungi; p__Basidiomycota; c__Agaricomycetes; o__Polyporales; f__Phanerochaetaceae; g__Phanerochaete; s__Phanerochaete	Phanerochaete	13	Saprotroph	Wood Saprotroph	Corticioid	White Rot	Highly Probable	NULL	b'Glenn JK, et al. 1983. Biochemical and Biophysical Research Communications 114:1077-1083'
OTU_1332	0.0201501	0.035571	0.0291379	0.0685739	k__Fungi; p__Ascomycota; c__Dothideomycetes; o__Pleosporales; f__Phaeosphaeriaceae; g__Phaeosphaeria; s__Phaeosphaeria	Phaeosphaeria	13	Saprotroph	Undefined Saprotroph	NULL	NULL	Probable	NULL	b'Tedersoo L, et al. 2014. Science 346:1256688'
OTU_479	0.00347915	0.0129056	0.00028993	0.00150652	k__Fungi; p__Ascomycota; c__Dothideomycetes; o__Pleosporales; f__Phaeosphaeriaceae; g__Phaeosphaeria; s__Phaeosphaeria	Phaeosphaeria	13	Saprotroph	Undefined Saprotroph	NULL	NULL	Probable	NULL	b'Tedersoo L, et al. 2014. Science 346:1256688'
OTU_1719	0.00028993	0.00150652	0.000434894	0.0012535	k__Fungi; p__Ascomycota; c__Dothideomycetes; o__Pleosporales; f__Phaeosphaeriaceae; g__Phaeosphaeria; s__Phaeosphaeria	Phaeosphaeria	13	Saprotroph	Undefined Saprotroph	NULL	NULL	Probable	NULL	b'Tedersoo L, et al. 2014. Science 346:1256688'
OTU_1199	0.00028993	0.00150652	0	0	k__Fungi; p__Ascomycota; c__Pezizomycetes; o__Pezizales; f__Pezizaceae; g__Peziza; s__Peziza	Peziza	13	Saprotroph-Symbiotroph	Dung Saprotroph-Ectomycorrhizal-Litter Saprotroph-Undefined Saprotroph	Pezizoid	NULL	Possible	Saprobic or ectomycorrhizal, on or in soil, leafmould etc., some species associated with dung or fire sites (Cannon & Kirk 2007)	b'Cannon PF, Kirk PM. 2007. Fungal Families of the World. CAB International, Cambridge; Rinaldi AC, et al. 2008. Fungal Diversity 33:1-45; Tedersoo L, et al. 2010. Mycorrhiza 20:217-263 (pro parte)'
OTU_2046	0.000144965	0.000753259	0	0	k__Fungi; p__Ascomycota; c__Leotiomycetes; o__Helotiales; f__Dermateaceae; g__Pezicula; s__Pezicula	Pezicula	13	Pathotroph-Saprotroph	Endophyte-Plant Pathogen-Undefined Saprotroph	NULL	NULL	Probable	Most species in Pezicula are only known as saprobes or harmless endophytes, and occasionally as weak plant pathogens.	b'Chen C, et al. 2015. Fungal Biology 10.1016/j.funbio.2015.09.013; Tedersoo L, et al. 2014. Science 346:1256688'
OTU_368	0.0158011	0.0481637	0.00115972	0.00212027	k__Fungi; p__Ascomycota; c__Dothideomycetes; o__Pleosporales; f__Incertae_sedis_Pleosporales; g__Periconia; s__Periconia	Periconia	13	Pathotroph-Saprotroph-Symbiotroph	Endophyte-Plant Pathogen-Wood Saprotroph	Microfungus	Soft Rot	Possible	Dark Septate Endophyte, known from plant roots (Mandyam et al. 2010); Endophyte Host - Asteraceae, Musaceae (Costa et al. 2012)	b'Duncan CG, Eslyn WE. 1966. Mycologia 58:642-645; Costa IPMW, et al. 2012. Mycotaxon 119:26; Mandyam K, et al. 2012. Mycorrhiza 22:109-119; Knapp DG, et al. 2012. PLOS ONE 7:e32570; http://www.apsnet.org/publications/commonnames/Pages/default.aspx'
OTU_150	0.0192803	0.0483035	0.00202951	0.00904153	k__Fungi; p__Ascomycota; c__Eurotiomycetes; o__Eurotiales; f__Trichocomaceae; g__Penicillium; s__Penicillium	Eurotiales	7	Saprotroph	Undefined Saprotroph	Microfungus	NULL	Possible	NULL	b'Sterkenburg E, et al. 2015. New Phytologist 207:1145-1158'
OTU_454	0.0049288	0.0208132	0.000434894	0.00165822	k__Fungi; p__Ascomycota; c__Eurotiomycetes; o__Eurotiales; f__Trichocomaceae; g__Penicillium; s__Penicillium	Eurotiales	7	Saprotroph	Undefined Saprotroph	Microfungus	NULL	Possible	NULL	b'Sterkenburg E, et al. 2015. New Phytologist 207:1145-1158'
OTU_504	0.00275433	0.0112718	0.00028993	0.00104458	k__Fungi; p__Ascomycota; c__Eurotiomycetes; o__Eurotiales; f__Trichocomaceae; g__Penicillium; s__Penicillium	Eurotiales	7	Saprotroph	Undefined Saprotroph	Microfungus	NULL	Possible	NULL	b'Sterkenburg E, et al. 2015. New Phytologist 207:1145-1158'
OTU_685	0.00217447	0.00979013	0	0	k__Fungi; p__Ascomycota; c__Eurotiomycetes; o__Eurotiales; f__Trichocomaceae; g__Penicillium; s__Penicillium	Eurotiales	7	Saprotroph	Undefined Saprotroph	Microfungus	NULL	Possible	NULL	b'Sterkenburg E, et al. 2015. New Phytologist 207:1145-1158'
OTU_1141	0.000724822	0.00376629	0	0	k__Fungi; p__Ascomycota; c__Eurotiomycetes; o__Eurotiales; f__Trichocomaceae; g__Penicillium; s__Penicillium	Eurotiales	7	Saprotroph	Undefined Saprotroph	Microfungus	NULL	Possible	NULL	b'Sterkenburg E, et al. 2015. New Phytologist 207:1145-1158'
OTU_32	0.117856	0.16786	0.327475	0.661182	k__Fungi; p__Ascomycota; c__Dothideomycetes; o__Pleosporales; f__Montagnulaceae; g__Paraphaeosphaeria; s__Paraphaeosphaeria	Paraphaeosphaeria	13	Saprotroph	Undefined Saprotroph	NULL	NULL	Probable	NULL	b'Tedersoo L, et al. 2014. Science 346:1256688'
OTU_811	0.000434894	0.0012535	0.00144965	0.00462456	k__Fungi; p__Ascomycota; c__Dothideomycetes; o__Pleosporales; f__Montagnulaceae; g__Paraphaeosphaeria; s__Paraphaeosphaeria	Paraphaeosphaeria	13	Saprotroph	Undefined Saprotroph	NULL	NULL	Probable	NULL	b'Tedersoo L, et al. 2014. Science 346:1256688'
OTU_893	0.00144965	0.00753259	0	0	k__Fungi; p__Ascomycota; c__Dothideomycetes; o__Microthyriales; f__Microthyriaceae; g__Paramicrothyrium; s__Paramicrothyrium	Paramicrothyrium	13	Saprotroph	Undefined Saprotroph	NULL	NULL	Probable	NULL	b'Tedersoo L, et al. 2014. Science 346:1256688'
OTU_1875	0.000144965	0.000753259	0	0	k__Fungi; p__Ascomycota; c__Dothideomycetes; o__Microthyriales; f__Microthyriaceae; g__Paramicrothyrium; s__Paramicrothyrium	Paramicrothyrium	13	Saprotroph	Undefined Saprotroph	NULL	NULL	Probable	NULL	b'Tedersoo L, et al. 2014. Science 346:1256688'
OTU_79	0.00956767	0.0173123	0.0546517	0.171108	k__Fungi; p__Ascomycota; c__Dothideomycetes; o__Pleosporales; f__Montagnulaceae; g__Paraconiothyrium; s__Paraconiothyrium	Paraconiothyrium	13	Saprotroph	Undefined Saprotroph	NULL	NULL	Probable	NULL	b'Tedersoo L, et al. 2014. Science 346:1256688'
OTU_110	0.0520423	0.19433	0.016526	0.0410557	k__Fungi; p__Ascomycota; c__Dothideomycetes; o__Pleosporales; f__Phaeosphaeriaceae; g__Ophiosphaerella; s__Ophiosphaerella	Ophiosphaerella	13	Saprotroph	Undefined Saprotroph	NULL	NULL	Probable	NULL	b'Tedersoo L, et al. 2014. Science 346:1256688'
OTU_1033	0.000869789	0.00451956	0.000144965	0.000753259	k__Fungi; p__Ascomycota; c__Sordariomycetes; o__Hypocreales; f__Ophiocordycipitaceae; g__Ophiocordyceps; s__Ophiocordyceps	Ophiocordyceps	13	Pathotroph	Animal Pathogen	NULL	NULL	Probable	NULL	b'Tedersoo L, et al. 2014. Science 346:1256688'
OTU_1023	0.00173958	0.00903911	0.000579857	0.00235436	k__Fungi; p__Ascomycota; c__Incertae_sedis_Ascomycota; o__Incertae_sedis_Ascomycota; f__Incertae_sedis_Ascomycota; g__Ochroconis; s__Ochroconis	Ochroconis	13	Saprotroph	Undefined Saprotroph	NULL	NULL	Probable	NULL	b'Tedersoo L, et al. 2014. Science 346:1256688'
OTU_1786	0	0	0.000144965	0.000753259	k__Fungi; p__Ascomycota; c__Incertae_sedis_Ascomycota; o__Incertae_sedis_Ascomycota; f__Incertae_sedis_Ascomycota; g__Ochroconis; s__Ochroconis	Ochroconis	13	Saprotroph	Undefined Saprotroph	NULL	NULL	Probable	NULL	b'Tedersoo L, et al. 2014. Science 346:1256688'
OTU_1196	0.00130468	0.00604415	0	0	k__Fungi; p__Ascomycota; c__Dothideomycetes; o__Pleosporales; f__Incertae_sedis_Pleosporales; g__Ochrocladosporium; s__Ochrocladosporium	Ochrocladosporium	13	Saprotroph	Undefined Saprotroph	NULL	NULL	Probable	NULL	b'Tedersoo L, et al. 2014. Science 346:1256688'
OTU_975	0.000144965	0.000753259	0	0	k__Fungi; p__Ascomycota; c__Dothideomycetes; o__Pleosporales; f__Incertae_sedis_Pleosporales; g__Ochrocladosporium; s__Ochrocladosporium	Ochrocladosporium	13	Saprotroph	Undefined Saprotroph	NULL	NULL	Probable	NULL	b'Tedersoo L, et al. 2014. Science 346:1256688'
OTU_1579	0.00028993	0.00150652	0	0	k__Fungi; p__Ascomycota; c__Dothideomycetes; o__Pleosporales; f__Leptosphaeriaceae; g__Neosetophoma; s__Neosetophoma	Neosetophoma	13	Saprotroph	Undefined Saprotroph	NULL	NULL	Probable	NULL	b'Tedersoo L, et al. 2014. Science 346:1256688'
OTU_1127	0.000434894	0.00165822	0.000579859	0.00208917	k__Fungi; p__Ascomycota; c__Sordariomycetes; o__Xylariales; f__Xylariaceae; g__Nemania; s__Nemania	Nemania	13	Saprotroph	Undefined Saprotroph	NULL	NULL	Probable	NULL	b'Tedersoo L, et al. 2014. Science 346:1256688'
OTU_1179	0	0	0.00028993	0.00104458	k__Fungi; p__Ascomycota; c__Sordariomycetes; o__Hypocreales; f__Bionectriaceae; g__Nectriopsis; s__Nectriopsis	Nectriopsis	13	Pathotroph	Fungal Parasite-Protistan Parasite	Microfungus	NULL	Probable	NULL	b'Samuels GJ. 2007, self-published; List compiled by John Plischke III (http://home.comcast.net/~grifola/fungionfungi.pdf)'
OTU_619	0.00275433	0.0135506	0.000434894	0.0012535	k__Fungi; p__Ascomycota; c__Sordariomycetes; o__Magnaporthales; f__Magnaporthaceae; g__Nakataea; s__Nakataea	Nakataea	13	Pathotroph	Plant Pathogen	NULL	NULL	Probable	NULL	b'Tedersoo L, et al. 2014. Science 346:1256688'
OTU_20	0.253688	0.350073	0.512885	0.510288	k__Fungi; p__Ascomycota; c__Sordariomycetes; o__Hypocreales; f__Incertae_sedis_Hypocreales; g__Myrothecium; s__Myrothecium	Myrothecium	13	Saprotroph	Undefined Saprotroph	NULL	NULL	Probable	NULL	b'Tedersoo L, et al. 2014. Science 346:1256688'
OTU_260	0.00710327	0.0353606	0.00289929	0.00899068	k__Fungi; p__Ascomycota; c__Sordariomycetes; o__Hypocreales; f__Incertae_sedis_Hypocreales; g__Myrothecium; s__Myrothecium	Myrothecium	13	Saprotroph	Undefined Saprotroph	NULL	NULL	Probable	NULL	b'Tedersoo L, et al. 2014. Science 346:1256688'
OTU_1059	0.000724824	0.00307753	0.00130468	0.00406179	k__Fungi; p__Ascomycota; c__Sordariomycetes; o__Hypocreales; f__Incertae_sedis_Hypocreales; g__Myrothecium; s__Myrothecium	Myrothecium	13	Saprotroph	Undefined Saprotroph	NULL	NULL	Probable	NULL	b'Tedersoo L, et al. 2014. Science 346:1256688'
OTU_753	0.000434894	0.00165822	0.00028993	0.00104458	k__Fungi; p__Ascomycota; c__Sordariomycetes; o__Hypocreales; f__Incertae_sedis_Hypocreales; g__Myrothecium; s__Myrothecium	Myrothecium	13	Saprotroph	Undefined Saprotroph	NULL	NULL	Probable	NULL	b'Tedersoo L, et al. 2014. Science 346:1256688'
OTU_267	0.00811802	0.0414071	0.000434894	0.00165822	k__Fungi; p__Ascomycota; c__Sordariomycetes; o__Incertae_sedis_Sordariomycetes; f__Incertae_sedis_Sordariomycetes; g__Myrmecridium; s__Myrmecridium	Myrmecridium	13	Saprotroph	Undefined Saprotroph	NULL	NULL	Probable	NULL	b'Tedersoo L, et al. 2014. Science 346:1256688'
OTU_1234	0.000579857	0.00235436	0.000144965	0.000753259	k__Fungi; p__Ascomycota; c__Sordariomycetes; o__Sordariales; f__Chaetomiaceae; g__Mycothermus; s__Mycothermus	Chaetomiaceae	9	Pathotroph-Saprotroph-Symbiotroph	Animal Pathogen-Dung Saprotroph-Endophyte-Epiphyte-Plant Saprotroph-Wood Saprotroph	Microfungus	Soft Rot	Possible	Saprobic, acting as key decay organisms of plant materials and plant-derived commodities (Cannon & Kirk 2007); Epiphyte detection method-culture (Massimo et al. 2015); Endophyte detection method-culture (Busby et al. 2016, David et al. 2016); Likely opportunistic human pathogen (Irinyi et al. 2015)	b'Seehann G, et al. 1975. List of Fungi in Soft-Rot Tissue Tests. Institute fur Holzbiologie und Holzschutz, Bundesforschungsanstalt fur Forst - und Holzwirtshaft, Hamburg - Lohbrugge, Germany; Cannon PF, Kirk PM. 2007. Fungal Families of the World. CAB International, Cambridge; Bills GF, et al. 2013. Current Opinion in microbiology, 16:549-565; Tedersoo L, et al. 2014. Science 346:1256688; Iriny…
OTU_26	0.421412	1.55919	0.00289929	0.00756726	k__Fungi; p__Zygomycota; c__Incertae_sedis_Zygomycota; o__Mortierellales; f__Mortierellaceae; g__Mortierella; s__Mortierella	Mortierellaceae	9	Saprotroph-Symbiotroph	Endophyte-Litter Saprotroph-Soil Saprotroph-Undefined Saprotroph	Microfungus	NULL	Possible	Saprobic in soil and thus frequenctly isolated from soil and material contaminated with soil such as hay or rotten silage and spoil tips (Cannon & Kirk 2007)	b'Cannon PF, Kirk PM. 2007. Fungal Families of the World. CAB International, Cambridge; Purahong W, et al. 2016. Molecular Ecology 25:4059-4074'
OTU_39	0.24731	0.925643	0.00188454	0.00904153	k__Fungi; p__Zygomycota; c__Incertae_sedis_Zygomycota; o__Mortierellales; f__Mortierellaceae; g__Mortierella; s__Mortierella	Mortierellaceae	9	Saprotroph-Symbiotroph	Endophyte-Litter Saprotroph-Soil Saprotroph-Undefined Saprotroph	Microfungus	NULL	Possible	Saprobic in soil and thus frequenctly isolated from soil and material contaminated with soil such as hay or rotten silage and spoil tips (Cannon & Kirk 2007)	b'Cannon PF, Kirk PM. 2007. Fungal Families of the World. CAB International, Cambridge; Purahong W, et al. 2016. Molecular Ecology 25:4059-4074'
OTU_1528	0.00028993	0.00150652	0	0	k__Fungi; p__Zygomycota; c__Incertae_sedis_Zygomycota; o__Mortierellales; f__Mortierellaceae; g__Mortierella; s__Mortierella	Mortierellaceae	9	Saprotroph-Symbiotroph	Endophyte-Litter Saprotroph-Soil Saprotroph-Undefined Saprotroph	Microfungus	NULL	Possible	Saprobic in soil and thus frequenctly isolated from soil and material contaminated with soil such as hay or rotten silage and spoil tips (Cannon & Kirk 2007)	b'Cannon PF, Kirk PM. 2007. Fungal Families of the World. CAB International, Cambridge; Purahong W, et al. 2016. Molecular Ecology 25:4059-4074'
OTU_833	0.000869789	0.00451956	0	0	k__Fungi; p__Ascomycota; c__Sordariomycetes; o__Xylariales; f__Incertae_sedis_Xylariales; g__Monosporascus; s__Monosporascus	Monosporascus	13	Pathotroph	Plant Pathogen	NULL	NULL	Probable	NULL	b'http://www.apsnet.org/publications/commonnames/Pages/default.aspx'
OTU_671	0.00333419	0.0165598	0.000144965	0.000753259	k__Fungi; p__Ascomycota; c__Eurotiomycetes; o__Incertae_sedis_Eurotiomycetes; f__Monascaceae; g__Monascus; s__Monascus	Monascus	13	Saprotroph	Undefined Saprotroph	NULL	NULL	Probable	NULL	b'Tedersoo L, et al. 2014. Science 346:1256688'
OTU_1453	0.000144965	0.000753259	0.000434893	0.00225977	k__Fungi; p__Basidiomycota; c__Tremellomycetes; o__Tremellales; f__Incertae_sedis_Tremellales; g__Mingxiaea; s__Mingxiaea	Tremellales	7	Pathotroph-Saprotroph-Symbiotroph	Fungal Parasite-Undefined Saprotroph	Tremelloid-Yeast	NULL	Possible	The order contains both teleomorphic and anamorphic species, most of the latter being yeasts	b'Sterkenburg E, et al. 2015. New Phytologist 207:1145-1158'
OTU_765	0.00173958	0.00903911	0	0	k__Fungi; p__Ascomycota; c__Saccharomycetes; o__Saccharomycetales; f__Debaryomycetaceae; g__Millerozyma; s__Millerozyma	Saccharomycetales	7	Saprotroph	Undefined Saprotroph	Yeast	NULL	Possible	NULL	b'Sterkenburg E, et al. 2015. New Phytologist 207:1145-1158'
OTU_513	0.000579857	0.00235436	0.00507377	0.0176321	k__Fungi; p__Ascomycota; c__Dothideomycetes; o__Pleosporales; f__Montagnulaceae; g__Microsphaeropsis; s__Microsphaeropsis	Microsphaeropsis	13	Pathotroph-Symbiotroph	Animal Pathogen-Epiphyte	Microfungus	NULL	Probable	Epiphyte host-Malus pumila (Andrews et al. 1983); Etiological agent of human skin infection (Guarro et al. 1999)	b'Andrews JH, et al. 1983. Phytopathology 73:228-234; Guarro J, et al. 1999. Medical Mycology 37:133-137; Tedersoo L, et al. 2014. Science 346:1256688'
OTU_1705	0.00028993	0.00150652	0	0	k__Fungi; p__Ascomycota; c__Leotiomycetes; o__Erysiphales; f__Erysiphaceae; g__Microidium; s__Microidium	Microidium	13	Pathotroph	Plant Pathogen	NULL	NULL	Probable	NULL	b'Tedersoo L, et al. 2014. Science 346:1256688'
OTU_76	0.0297178	0.0687621	0.0294278	0.0777248	k__Fungi; p__Ascomycota; c__Sordariomycetes; o__Xylariales; f__Incertae_sedis_Xylariales; g__Microdochium; s__Monographella	Microdochium	13	Pathotroph-Symbiotroph	Endophyte-Plant Pathogen	Dark Septate Endophyte	NULL	Possible	NULL	b'Tedersoo L, et al. 2014. Science 346:1256688 (as plant pathogen); Mandyam et al. 2012. Mycorrhiza 22:109-119 (as DSE).'
OTU_143	0.0518974	0.172688	0.00304426	0.00464809	k__Fungi; p__Ascomycota; c__Sordariomycetes; o__Xylariales; f__Incertae_sedis_Xylariales; g__Microdochium; s__Monographella	Microdochium	13	Pathotroph-Symbiotroph	Endophyte-Plant Pathogen	Dark Septate Endophyte	NULL	Possible	NULL	b'Tedersoo L, et al. 2014. Science 346:1256688 (as plant pathogen); Mandyam et al. 2012. Mycorrhiza 22:109-119 (as DSE).'
OTU_184	0.0120321	0.0360519	0.00231943	0.00463869	k__Fungi; p__Ascomycota; c__Sordariomycetes; o__Xylariales; f__Incertae_sedis_Xylariales; g__Microdochium; s__Monographella	Microdochium	13	Pathotroph-Symbiotroph	Endophyte-Plant Pathogen	Dark Septate Endophyte	NULL	Possible	NULL	b'Tedersoo L, et al. 2014. Science 346:1256688 (as plant pathogen); Mandyam et al. 2012. Mycorrhiza 22:109-119 (as DSE).'
OTU_1835	0.000724824	0.00189182	0.00637845	0.0293934	k__Fungi; p__Ascomycota; c__Sordariomycetes; o__Xylariales; f__Incertae_sedis_Xylariales; g__Microdochium; s__Monographella	Microdochium	13	Pathotroph-Symbiotroph	Endophyte-Plant Pathogen	Dark Septate Endophyte	NULL	Possible	NULL	b'Tedersoo L, et al. 2014. Science 346:1256688 (as plant pathogen); Mandyam et al. 2012. Mycorrhiza 22:109-119 (as DSE).'
OTU_487	0.00391404	0.00875207	0.000434894	0.00165822	k__Fungi; p__Ascomycota; c__Sordariomycetes; o__Xylariales; f__Incertae_sedis_Xylariales; g__Microdochium; s__Microdochium	Microdochium	13	Pathotroph-Symbiotroph	Endophyte-Plant Pathogen	Dark Septate Endophyte	NULL	Possible	NULL	b'Tedersoo L, et al. 2014. Science 346:1256688 (as plant pathogen); Mandyam et al. 2012. Mycorrhiza 22:109-119 (as DSE).'
OTU_1778	0.000144965	0.000753259	0	0	k__Fungi; p__Basidiomycota; c__Microbotryomycetes; o__Microbotryales; f__Microbotryaceae; g__Microbotryum; s__Microbotryum	Microbotryum	13	Pathotroph	Plant Pathogen	NULL	NULL	Probable	NULL	b'Tedersoo L, et al. 2014. Science 346:1256688'
OTU_467	0.0230494	0.118208	0	0	k__Fungi; p__Ascomycota; c__Sordariomycetes; o__Microascales; f__Microascaceae; g__Microascus; s__Microascus	Microascaceae	9	Pathotroph-Saprotroph-Symbiotroph	Animal Pathogen-Endophyte-Plant Pathogen-Undefined Saprotroph	Microfungus	NULL	Possible	Saprobic in soil or rotting vegetation, some species heat-tolerant and associatated with silage and compost, a few associated with humans and animals (Cannon & Kirk 2007)	b'Cannon PF, Kirk PM. 2007. Fungal Families of the World. CAB International, Cambridge'
OTU_516	0.00956767	0.0489386	0	0	k__Fungi; p__Ascomycota; c__Sordariomycetes; o__Microascales; f__Microascaceae; g__Microascus; s__Microascus	Microascaceae	9	Pathotroph-Saprotroph-Symbiotroph	Animal Pathogen-Endophyte-Plant Pathogen-Undefined Saprotroph	Microfungus	NULL	Possible	Saprobic in soil or rotting vegetation, some species heat-tolerant and associatated with silage and compost, a few associated with humans and animals (Cannon & Kirk 2007)	b'Cannon PF, Kirk PM. 2007. Fungal Families of the World. CAB International, Cambridge'
OTU_622	0.0049288	0.0256108	0	0	k__Fungi; p__Ascomycota; c__Sordariomycetes; o__Microascales; f__Microascaceae; g__Microascus; s__Microascus	Microascaceae	9	Pathotroph-Saprotroph-Symbiotroph	Animal Pathogen-Endophyte-Plant Pathogen-Undefined Saprotroph	Microfungus	NULL	Possible	Saprobic in soil or rotting vegetation, some species heat-tolerant and associatated with silage and compost, a few associated with humans and animals (Cannon & Kirk 2007)	b'Cannon PF, Kirk PM. 2007. Fungal Families of the World. CAB International, Cambridge'
OTU_886	0.00231944	0.0120521	0	0	k__Fungi; p__Ascomycota; c__Sordariomycetes; o__Microascales; f__Microascaceae; g__Microascus; s__Microascus	Microascaceae	9	Pathotroph-Saprotroph-Symbiotroph	Animal Pathogen-Endophyte-Plant Pathogen-Undefined Saprotroph	Microfungus	NULL	Possible	Saprobic in soil or rotting vegetation, some species heat-tolerant and associatated with silage and compost, a few associated with humans and animals (Cannon & Kirk 2007)	b'Cannon PF, Kirk PM. 2007. Fungal Families of the World. CAB International, Cambridge'
OTU_1893	0.000724822	0.00376629	0	0	k__Fungi; p__Ascomycota; c__Sordariomycetes; o__Microascales; f__Microascaceae; g__Microascus; s__Microascus	Microascaceae	9	Pathotroph-Saprotroph-Symbiotroph	Animal Pathogen-Endophyte-Plant Pathogen-Undefined Saprotroph	Microfungus	NULL	Possible	Saprobic in soil or rotting vegetation, some species heat-tolerant and associatated with silage and compost, a few associated with humans and animals (Cannon & Kirk 2007)	b'Cannon PF, Kirk PM. 2007. Fungal Families of the World. CAB International, Cambridge'
OTU_2007	0	0	0	0	k__Fungi; p__Ascomycota; c__Sordariomycetes; o__Microascales; f__Microascaceae; g__Microascus; s__Microascus	Microascaceae	9	Pathotroph-Saprotroph-Symbiotroph	Animal Pathogen-Endophyte-Plant Pathogen-Undefined Saprotroph	Microfungus	NULL	Possible	Saprobic in soil or rotting vegetation, some species heat-tolerant and associatated with silage and compost, a few associated with humans and animals (Cannon & Kirk 2007)	b'Cannon PF, Kirk PM. 2007. Fungal Families of the World. CAB International, Cambridge'
OTU_25	0.489546	1.3932	0.0224695	0.039643	k__Fungi; p__Ascomycota; c__Saccharomycetes; o__Saccharomycetales; f__Debaryomycetaceae; g__Meyerozyma; s__Meyerozyma	Saccharomycetales	7	Saprotroph	Undefined Saprotroph	Yeast	NULL	Possible	NULL	b'Sterkenburg E, et al. 2015. New Phytologist 207:1145-1158'
OTU_2072	0	0	0	0	k__Fungi; p__Ascomycota; c__Saccharomycetes; o__Saccharomycetales; f__Metschnikowiaceae; g__Metschnikowia; s__Metschnikowia	Saccharomycetales	7	Saprotroph	Undefined Saprotroph	Yeast	NULL	Possible	NULL	b'Sterkenburg E, et al. 2015. New Phytologist 207:1145-1158'
OTU_706	0.00159461	0.00680182	0.00028993	0.00150652	k__Fungi; p__Ascomycota; c__Sordariomycetes; o__Hypocreales; f__Clavicipitaceae; g__Metarhizium; s__Metarhizium	Metarhizium	13	Pathotroph	Animal Pathogen	NULL	NULL	Probable	NULL	b'Tedersoo L, et al. 2014. Science 346:1256688'
OTU_1075	0	0	0.000579859	0.00178498	k__Fungi; p__Ascomycota; c__Sordariomycetes; o__Hypocreales; f__Clavicipitaceae; g__Metarhizium; s__Metarhizium	Metarhizium	13	Pathotroph	Animal Pathogen	NULL	NULL	Probable	NULL	b'Tedersoo L, et al. 2014. Science 346:1256688'
OTU_2028	0.000144965	0.000753259	0	0	k__Fungi; p__Ascomycota; c__Sordariomycetes; o__Hypocreales; f__Clavicipitaceae; g__Metarhizium; s__Metarhizium	Metarhizium	13	Pathotroph	Animal Pathogen	NULL	NULL	Probable	NULL	b'Tedersoo L, et al. 2014. Science 346:1256688'
OTU_1567	0	0	0	0	k__Fungi; p__Ascomycota; c__Dothideomycetes; o__Pleosporales; f__Massarinaceae; g__Massarina; s__Massarina	Massarina	13	Pathotroph-Saprotroph	Plant Pathogen-Undefined Saprotroph	Microfungus	NULL	Probable	NULL	b'Tedersoo L, et al. 2014. Science 346:1256688'
OTU_855	0.00101475	0.00385222	0	0	k__Fungi; p__Basidiomycota; c__Agaricomycetes; o__Agaricales; f__Marasmiaceae; g__Marasmius; s__Marasmius	Marasmiaceae	9	Pathotroph-Saprotroph-Symbiotroph	Endophyte-Plant Pathogen-Undefined Saprotroph	Agaricoid	NULL	Probable	Species in Moniliophthora are devastating pathogens of tree crops, causing witches broom disease; Saprobic on litter and dead wood, or parasitic on woody plants - often one of the most prominent fungal components of tropical forests, playing a major role in nutrient cycling (Cannon & Kirk 2007)	b'Cannon PF, Kirk PM. 2007. Fungal Families of the World. CAB International, Cambridge; David AS, et al. 2016. Microbial Ecology 71:912-926'
OTU_408	0.0227595	0.0674363	0.00623348	0.0278306	k__Fungi; p__Basidiomycota; c__Incertae_sedis_Basidiomycota; o__Malasseziales; f__Malasseziaceae; g__Malassezia; s__Malassezia	Malassezia	13	Pathotroph-Saprotroph	Animal Pathogen-Undefined Saprotroph	Facultative Yeast	NULL	Probable	A lipid-dependent fungus growing on the sebaceous areas of human skin that may cause or exacerbate several skin diseases (Pityrosporum is a synonym that has been used for the yeast forms)	b'Findley K, et al. 2013. Nature 498:367-370'
OTU_221	0.0213098	0.0510599	0.000724824	0.00189182	k__Fungi; p__Basidiomycota; c__Incertae_sedis_Basidiomycota; o__Malasseziales; f__Malasseziaceae; g__Malassezia; s__Malassezia	Malassezia	13	Pathotroph-Saprotroph	Animal Pathogen-Undefined Saprotroph	Facultative Yeast	NULL	Probable	A lipid-dependent fungus growing on the sebaceous areas of human skin that may cause or exacerbate several skin diseases (Pityrosporum is a synonym that has been used for the yeast forms)	b'Findley K, et al. 2013. Nature 498:367-370'
OTU_354	0.0158012	0.0644469	0.000579859	0.00141694	k__Fungi; p__Basidiomycota; c__Incertae_sedis_Basidiomycota; o__Malasseziales; f__Malasseziaceae; g__Malassezia; s__Malassezia	Malassezia	13	Pathotroph-Saprotroph	Animal Pathogen-Undefined Saprotroph	Facultative Yeast	NULL	Probable	A lipid-dependent fungus growing on the sebaceous areas of human skin that may cause or exacerbate several skin diseases (Pityrosporum is a synonym that has been used for the yeast forms)	b'Findley K, et al. 2013. Nature 498:367-370'
OTU_910	0.00173957	0.00477317	0	0	k__Fungi; p__Basidiomycota; c__Incertae_sedis_Basidiomycota; o__Malasseziales; f__Malasseziaceae; g__Malassezia; s__Malassezia	Malassezia	13	Pathotroph-Saprotroph	Animal Pathogen-Undefined Saprotroph	Facultative Yeast	NULL	Probable	A lipid-dependent fungus growing on the sebaceous areas of human skin that may cause or exacerbate several skin diseases (Pityrosporum is a synonym that has been used for the yeast forms)	b'Findley K, et al. 2013. Nature 498:367-370'
OTU_889	0.00159461	0.00606938	0	0	k__Fungi; p__Basidiomycota; c__Incertae_sedis_Basidiomycota; o__Malasseziales; f__Malasseziaceae; g__Malassezia; s__Malassezia	Malassezia	13	Pathotroph-Saprotroph	Animal Pathogen-Undefined Saprotroph	Facultative Yeast	NULL	Probable	A lipid-dependent fungus growing on the sebaceous areas of human skin that may cause or exacerbate several skin diseases (Pityrosporum is a synonym that has been used for the yeast forms)	b'Findley K, et al. 2013. Nature 498:367-370'
OTU_1473	0.00144965	0.00544386	0	0	k__Fungi; p__Basidiomycota; c__Incertae_sedis_Basidiomycota; o__Malasseziales; f__Malasseziaceae; g__Malassezia; s__Malassezia	Malassezia	13	Pathotroph-Saprotroph	Animal Pathogen-Undefined Saprotroph	Facultative Yeast	NULL	Probable	A lipid-dependent fungus growing on the sebaceous areas of human skin that may cause or exacerbate several skin diseases (Pityrosporum is a synonym that has been used for the yeast forms)	b'Findley K, et al. 2013. Nature 498:367-370'
OTU_1255	0.000724822	0.00266726	0	0	k__Fungi; p__Basidiomycota; c__Incertae_sedis_Basidiomycota; o__Malasseziales; f__Malasseziaceae; g__Malassezia; s__Malassezia	Malassezia	13	Pathotroph-Saprotroph	Animal Pathogen-Undefined Saprotroph	Facultative Yeast	NULL	Probable	A lipid-dependent fungus growing on the sebaceous areas of human skin that may cause or exacerbate several skin diseases (Pityrosporum is a synonym that has been used for the yeast forms)	b'Findley K, et al. 2013. Nature 498:367-370'
OTU_1988	0	0	0	0	k__Fungi; p__Basidiomycota; c__Incertae_sedis_Basidiomycota; o__Malasseziales; f__Malasseziaceae; g__Malassezia; s__Malassezia	Malassezia	13	Pathotroph-Saprotroph	Animal Pathogen-Undefined Saprotroph	Facultative Yeast	NULL	Probable	A lipid-dependent fungus growing on the sebaceous areas of human skin that may cause or exacerbate several skin diseases (Pityrosporum is a synonym that has been used for the yeast forms)	b'Findley K, et al. 2013. Nature 498:367-370'
OTU_2062	0.000144965	0.000753259	0	0	k__Fungi; p__Ascomycota; c__Saccharomycetes; o__Saccharomycetales; f__Dipodascaceae; g__Magnusiomyces; s__Magnusiomyces	Saccharomycetales	7	Saprotroph	Undefined Saprotroph	Yeast	NULL	Possible	NULL	b'Sterkenburg E, et al. 2015. New Phytologist 207:1145-1158'
OTU_24	0.464757	1.403	0.0262386	0.0640648	k__Fungi; p__Ascomycota; c__Sordariomycetes; o__Magnaporthales; f__Magnaporthaceae; g__Magnaporthe; s__Magnaporthe	Magnaporthe	13	Pathotroph	Plant Pathogen	Microfungus	NULL	Probable	Species in this genus cause rice blast and take-all; Usually necrotrophic on roots (Cannon & Kirk 2007)	b'Cannon PF, Kirk PM. 2007. Fungal Families of the World. CAB International, Cambridge; Tedersoo L, et al. 2014. Science 346:1256688'
OTU_384	0.00376908	0.0142982	0.00217447	0.00381236	k__Fungi; p__Ascomycota; c__Sordariomycetes; o__Magnaporthales; f__Magnaporthaceae; g__Magnaporthe; s__Magnaporthe	Magnaporthe	13	Pathotroph	Plant Pathogen	Microfungus	NULL	Probable	Species in this genus cause rice blast and take-all; Usually necrotrophic on roots (Cannon & Kirk 2007)	b'Cannon PF, Kirk PM. 2007. Fungal Families of the World. CAB International, Cambridge; Tedersoo L, et al. 2014. Science 346:1256688'
OTU_1302	0.00101475	0.00527281	0	0	k__Fungi; p__Basidiomycota; c__Agaricomycetes; o__Phallales; f__Phallaceae; g__Lysurus; s__Lysurus	Lysurus	13	Saprotroph	Dung Saprotroph-Soil Saprotroph	Clathroid-Phalloid	NULL	Highly Probable	Common name - stinkhorn	b'Bell A. 1983. Dung Fungi: An Illustrated Guide to Coprophilous Fungi in New Zealand. Victoria University Press, Wellington; Grgurinovic CA, Simpson JA. 2001. Fungal Diversity 8:97-127; Tedersoo L, et al. 2014. Science 346:1256688'
OTU_1588	0	0	0.000579859	0.00301304	k__Fungi; p__Basidiomycota; c__Agaricomycetes; o__Phallales; f__Phallaceae; g__Lysurus; s__Lysurus	Lysurus	13	Saprotroph	Dung Saprotroph-Soil Saprotroph	Clathroid-Phalloid	NULL	Highly Probable	Common name - stinkhorn	b'Bell A. 1983. Dung Fungi: An Illustrated Guide to Coprophilous Fungi in New Zealand. Victoria University Press, Wellington; Grgurinovic CA, Simpson JA. 2001. Fungal Diversity 8:97-127; Tedersoo L, et al. 2014. Science 346:1256688'
OTU_1728	0.000144965	0.000753259	0	0	k__Fungi; p__Basidiomycota; c__Agaricomycetes; o__Phallales; f__Phallaceae; g__Lysurus; s__Lysurus	Lysurus	13	Saprotroph	Dung Saprotroph-Soil Saprotroph	Clathroid-Phalloid	NULL	Highly Probable	Common name - stinkhorn	b'Bell A. 1983. Dung Fungi: An Illustrated Guide to Coprophilous Fungi in New Zealand. Victoria University Press, Wellington; Grgurinovic CA, Simpson JA. 2001. Fungal Diversity 8:97-127; Tedersoo L, et al. 2014. Science 346:1256688'
OTU_1913	0.00028993	0.00104458	0.000144965	0.000753259	k__Fungi; p__Ascomycota; c__Dothideomycetes; o__Capnodiales; f__Capnodiaceae; g__Leptoxyphium; s__Leptoxyphium	Leptoxyphium	13	Saprotroph	Undefined Saprotroph	Microfungus	NULL	Probable	NULL	b'Tedersoo L, et al. 2014. Science 346:1256688'
OTU_13	0.276448	0.293919	1.62129	4.771	k__Fungi; p__Ascomycota; c__Dothideomycetes; o__Pleosporales; f__Incertae_sedis_Pleosporales; g__Leptosphaerulina; s__Leptosphaerulina	Leptosphaerulina	13	Symbiotroph	Lichenized	Thallus	NULL	Highly Probable	NULL	b'Esslinger TL. 2014. North Dakota State University (http://www.ndsu.edu/pubweb/~esslinge/chcklst/chcklst7.htm)'
OTU_1654	0.000144965	0.000753259	0.00028993	0.00104458	k__Fungi; p__Ascomycota; c__Dothideomycetes; o__Pleosporales; f__Incertae_sedis_Pleosporales; g__Leptosphaerulina; s__Leptosphaerulina	Leptosphaerulina	13	Symbiotroph	Lichenized	Thallus	NULL	Highly Probable	NULL	b'Esslinger TL. 2014. North Dakota State University (http://www.ndsu.edu/pubweb/~esslinge/chcklst/chcklst7.htm)'
OTU_1067	0.000579859	0.00301304	0	0	k__Fungi; p__Ascomycota; c__Dothideomycetes; o__Pleosporales; f__Leptosphaeriaceae; g__Leptosphaeria; s__Leptosphaeria	Leptosphaeria	13	Pathotroph	Plant Pathogen	NULL	NULL	Probable	NULL	b'Tedersoo L, et al. 2014. Science 346:1256688'
OTU_1404	0.000869789	0.00451956	0	0	k__Fungi; p__Ascomycota; c__Dothideomycetes; o__Pleosporales; f__Leptosphaeriaceae; g__Leptosphaeria; s__Leptosphaeria	Leptosphaeria	13	Pathotroph	Plant Pathogen	NULL	NULL	Probable	NULL	b'Tedersoo L, et al. 2014. Science 346:1256688'
OTU_872	0.00028993	0.00104458	0.00130468	0.00531814	k__Fungi; p__Basidiomycota; c__Agaricomycetes; o__Agaricales; f__Marasmiaceae; g__Lentinula; s__Lentinula	Lentinula	13	Saprotroph	Wood Saprotroph	Agaricoid	White Rot	Probable	Saprobic, causing white rots of dead wood (Cannon & Kirk 2007)	b'Cannon PF, Kirk PM. 2007. Fungal Families of the World. CAB International, Cambridge; Tedersoo L, et al. 2014. Science 346:1256688'
OTU_390	0.00347916	0.0122977	0.000434894	0.00165822	k__Fungi; p__Ascomycota; c__Sordariomycetes; o__Sordariales; f__Lasiosphaeriaceae; g__Lasiosphaeris; s__Lasiosphaeris	Lasiosphaeris	13	Saprotroph	Undefined Saprotroph	NULL	NULL	Probable	NULL	b'Tedersoo L, et al. 2014. Science 346:1256688'
OTU_179	0.0160911	0.0600732	0.000434894	0.00165822	k__Fungi; p__Ascomycota; c__Sordariomycetes; o__Sordariales; f__Lasiosphaeriaceae; g__Lasiosphaeria; s__Lasiosphaeria	Lasiosphaeria	13	Saprotroph	Undefined Saprotroph	NULL	NULL	Probable	NULL	b'Tedersoo L, et al. 2014. Science 346:1256688'
OTU_798	0.00231944	0.0120521	0	0	k__Fungi; p__Ascomycota; c__Sordariomycetes; o__Sordariales; f__Lasiosphaeriaceae; g__Lasiosphaeria; s__Lasiosphaeria	Lasiosphaeria	13	Saprotroph	Undefined Saprotroph	NULL	NULL	Probable	NULL	b'Tedersoo L, et al. 2014. Science 346:1256688'
OTU_1796	0	0	0	0	k__Fungi; p__Ascomycota; c__Lecanoromycetes; o__Umbilicariales; f__Umbilicariaceae; g__Lasallia; s__Lasallia	Lasallia	13	Symbiotroph	Lichenized	Thallus	NULL	Highly Probable	NULL	b'Esslinger TL. 2014. North Dakota State University (http://www.ndsu.edu/pubweb/~esslinge/chcklst/chcklst7.htm)'
OTU_1466	0.000434893	0.00225977	0	0	k__Fungi; p__Ascomycota; c__Leotiomycetes; o__Helotiales; f__Rutstroemiaceae; g__Lambertella; s__Lambertella	Lambertella	13	Saprotroph	Undefined Saprotroph	Microfungus	NULL	Probable	NULL	b'Tedersoo L, et al. 2014. Science 346:1256688'
OTU_1262	0.000869787	0.00381236	0	0	k__Fungi; p__Basidiomycota; c__Agaricomycetes; o__Corticiales; f__Corticiaceae; g__Laetisaria; s__Laetisaria	Laetisaria	13	Pathotroph	Plant Pathogen	Corticioid	NULL	Probable	NULL	b'Tedersoo L, et al. 2014. Science 346:1256688'
OTU_1921	0.00028993	0.00104458	0	0	k__Fungi; p__Basidiomycota; c__Agaricomycetes; o__Russulales; f__Russulaceae; g__Lactarius; s__Lactarius	Lactarius	13	Symbiotroph	Ectomycorrhizal	Agaricoid	NULL	Highly Probable	Common name - milk-cap	b'Rinaldi AC, et al. 2008. Fungal Diversity 33:1-45; Tedersoo L, et al. 2010. Mycorrhiza 20:217-263; http://mycorrhizas.info/ecmf.html'
OTU_1386	0.000579859	0.00178498	0.000144965	0.000753259	k__Fungi; p__Ascomycota; c__Saccharomycetes; o__Saccharomycetales; f__Pichiaceae; g__Kregervanrija; s__Kregervanrija	Saccharomycetales	7	Saprotroph	Undefined Saprotroph	Yeast	NULL	Possible	NULL	b'Sterkenburg E, et al. 2015. New Phytologist 207:1145-1158'
OTU_606	0.00202951	0.00546787	0	0	k__Fungi; p__Ascomycota; c__Saccharomycetes; o__Saccharomycetales; f__Incertae_sedis_Saccharomycetales; g__Kodamaea; s__Kodamaea	Saccharomycetales	7	Saprotroph	Undefined Saprotroph	Yeast	NULL	Possible	NULL	b'Sterkenburg E, et al. 2015. New Phytologist 207:1145-1158'
OTU_876	0.000144965	0.000753259	0.000724822	0.00376629	k__Fungi; p__Basidiomycota; c__Tremellomycetes; o__Tremellales; f__Incertae_sedis_Tremellales; g__Kockovaella; s__Kockovaella	Tremellales	7	Pathotroph-Saprotroph-Symbiotroph	Fungal Parasite-Undefined Saprotroph	Tremelloid-Yeast	NULL	Possible	The order contains both teleomorphic and anamorphic species, most of the latter being yeasts	b'Sterkenburg E, et al. 2015. New Phytologist 207:1145-1158'
OTU_1	26.347	20.5592	52.9166	21.6562	k__Fungi; p__Ascomycota; c__Sordariomycetes; o__Trichosphaeriales; f__Incertae_sedis_Trichosphaeriales; g__Khuskia; s__Khuskia	Khuskia	13	Saprotroph	Undefined Saprotroph	NULL	NULL	Probable	NULL	b'Tedersoo L, et al. 2014. Science 346:1256688'
OTU_14	1.10753	2.63033	2.11692	4.29298	k__Fungi; p__Ascomycota; c__Sordariomycetes; o__Trichosphaeriales; f__Incertae_sedis_Trichosphaeriales; g__Khuskia; s__Khuskia	Khuskia	13	Saprotroph	Undefined Saprotroph	NULL	NULL	Probable	NULL	b'Tedersoo L, et al. 2014. Science 346:1256688'
OTU_1653	0.0621899	0.0529297	0.119596	0.0488663	k__Fungi; p__Ascomycota; c__Sordariomycetes; o__Trichosphaeriales; f__Incertae_sedis_Trichosphaeriales; g__Khuskia; s__Khuskia	Khuskia	13	Saprotroph	Undefined Saprotroph	NULL	NULL	Probable	NULL	b'Tedersoo L, et al. 2014. Science 346:1256688'
OTU_2026	0.0308775	0.0304989	0.0516074	0.0253436	k__Fungi; p__Ascomycota; c__Sordariomycetes; o__Trichosphaeriales; f__Incertae_sedis_Trichosphaeriales; g__Khuskia; s__Khuskia	Khuskia	13	Saprotroph	Undefined Saprotroph	NULL	NULL	Probable	NULL	b'Tedersoo L, et al. 2014. Science 346:1256688'
OTU_1311	0.0155112	0.0124002	0.033052	0.0231643	k__Fungi; p__Ascomycota; c__Sordariomycetes; o__Trichosphaeriales; f__Incertae_sedis_Trichosphaeriales; g__Khuskia; s__Khuskia	Khuskia	13	Saprotroph	Undefined Saprotroph	NULL	NULL	Probable	NULL	b'Tedersoo L, et al. 2014. Science 346:1256688'
OTU_1917	0	0	0	0	k__Fungi; p__Ascomycota; c__Sordariomycetes; o__Trichosphaeriales; f__Incertae_sedis_Trichosphaeriales; g__Khuskia; s__Khuskia	Khuskia	13	Saprotroph	Undefined Saprotroph	NULL	NULL	Probable	NULL	b'Tedersoo L, et al. 2014. Science 346:1256688'
OTU_49	0.308775	0.604758	0.016381	0.0194202	k__Fungi; p__Ascomycota; c__Dothideomycetes; o__Jahnulales; f__Aliquandostipitaceae; g__Jahnula; s__Jahnula	Aliquandostipitaceae	9	Saprotroph	Wood Saprotroph	NULL	NULL	Probable	Saprobic, on decaying wood in aquatic habitats (Cannon & Kirk 2007)	b'Cannon PF, Kirk PM. 2007. Fungal Families of the World. CAB International, Cambridge'
OTU_432	0.00463887	0.0130736	0.00028993	0.00104458	k__Fungi; p__Ascomycota; c__Sordariomycetes; o__Hypocreales; f__Cordycipitaceae; g__Isaria; s__Isaria	Hypocreales	7	Saprotroph	Undefined Saprotroph	Microfungus	NULL	Possible	NULL	b'Sterkenburg E, et al. 2015. New Phytologist 207:1145-1158'
OTU_1689	0	0	0	0	k__Fungi; p__Ascomycota; c__Sordariomycetes; o__Hypocreales; f__Cordycipitaceae; g__Isaria; s__Isaria	Hypocreales	7	Saprotroph	Undefined Saprotroph	Microfungus	NULL	Possible	NULL	b'Sterkenburg E, et al. 2015. New Phytologist 207:1145-1158'
OTU_1764	0.000144965	0.000753259	0	0	k__Fungi; p__Basidiomycota; c__Agaricomycetes; o__Agaricales; f__Inocybaceae; g__Inocybe; s__Inocybe	Inocybaceae	9	Symbiotroph	Ectomycorrhizal	Agaricoid	NULL	Probable	Sensu stricto with the exclusion of Crepidotaceae, Tubariaceae, and Chromocyphellaceae; Pharmacology: muscarine, psilocybin, aeruginascen, unclarified alkaloids, or none	b'Matheny PB. 2009. McIlvainea 18:11-21'
OTU_1836	0.00028993	0.00150652	0	0	k__Fungi; p__Basidiomycota; c__Agaricomycetes; o__Agaricales; f__Inocybaceae; g__Inocybe; s__Inocybe	Inocybaceae	9	Symbiotroph	Ectomycorrhizal	Agaricoid	NULL	Probable	Sensu stricto with the exclusion of Crepidotaceae, Tubariaceae, and Chromocyphellaceae; Pharmacology: muscarine, psilocybin, aeruginascen, unclarified alkaloids, or none	b'Matheny PB. 2009. McIlvainea 18:11-21'
OTU_1862	0.000144965	0.000753259	0	0	k__Fungi; p__Basidiomycota; c__Agaricomycetes; o__Agaricales; f__Inocybaceae; g__Inocybe; s__Inocybe	Inocybaceae	9	Symbiotroph	Ectomycorrhizal	Agaricoid	NULL	Probable	Sensu stricto with the exclusion of Crepidotaceae, Tubariaceae, and Chromocyphellaceae; Pharmacology: muscarine, psilocybin, aeruginascen, unclarified alkaloids, or none	b'Matheny PB. 2009. McIlvainea 18:11-21'
OTU_397	0.00289929	0.0113124	0.000724824	0.00189182	k__Fungi; p__Ascomycota; c__Leotiomycetes; o__Helotiales; f__Helotiaceae; g__Idriella; s__Idriella	Idriella	13	Saprotroph	Undefined Saprotroph	NULL	NULL	Probable	NULL	b'Tedersoo L, et al. 2014. Science 346:1256688'
OTU_1683	0.000579859	0.00301304	0	0	k__Fungi; p__Ascomycota; c__Lecanoromycetes; o__Pertusariales; f__Icmadophilaceae; g__Icmadophila; s__Icmadophila	Icmadophila	13	Symbiotroph	Lichenized	Thallus	NULL	Highly Probable	NULL	b'Esslinger TL. 2014. North Dakota State University (http://www.ndsu.edu/pubweb/~esslinge/chcklst/chcklst7.htm)'
OTU_233	0.0273983	0.140029	0.000434894	0.0012535	k__Fungi; p__Ascomycota; c__Sordariomycetes; o__Xylariales; f__Xylariaceae; g__Hypoxylon; s__Hypoxylon	Hypoxylon	13	Saprotroph	Undefined Saprotroph	NULL	NULL	Probable	NULL	b'Tedersoo L, et al. 2014. Science 346:1256688'
OTU_730	0.00144965	0.00605858	0	0	k__Fungi; p__Basidiomycota; c__Agaricomycetes; o__Hymenochaetales; f__Schizoporaceae; g__Hyphodontia; s__Hyphodontia	Hyphodontia	13	Saprotroph	Undefined Saprotroph	Corticioid	White Rot	Probable	NULL	b'Tedersoo L, et al. 2014. Science 346:1256688'
OTU_40	0.211504	0.771403	0.000579857	0.00235436	k__Fungi; p__Basidiomycota; c__Agaricomycetes; o__Agaricales; f__Hygrophoraceae; g__Hygrocybe; s__Hygrocybe	Hygrocybe	13	Saprotroph-Symbiotroph	Undefined Saprotroph-Undefined Biotroph	Agaricoid	NULL	Probable	Previously classified as Hygrophorus; carbon signature suggests biotrophy with bryophytes, grasses, or understory plants	b'Tedersoo L, et al. 2014. Science 346:1256688;Lodge et al. 2014. Fungal Diversity 64:1-99; Lodge 2014. Omphalina 5:2-6; Seitzman et al. 2011. Mycologia 103:280-290.'
OTU_1229	0.000869785	0.00313373	0	0	k__Fungi; p__Basidiomycota; c__Agaricomycetes; o__Agaricales; f__Hygrophoraceae; g__Hygrocybe; s__Hygrocybe	Hygrocybe	13	Saprotroph-Symbiotroph	Undefined Saprotroph-Undefined Biotroph	Agaricoid	NULL	Probable	Previously classified as Hygrophorus; carbon signature suggests biotrophy with bryophytes, grasses, or understory plants	b'Tedersoo L, et al. 2014. Science 346:1256688;Lodge et al. 2014. Fungal Diversity 64:1-99; Lodge 2014. Omphalina 5:2-6; Seitzman et al. 2011. Mycologia 103:280-290.'
OTU_1752	0.000434894	0.00165822	0	0	k__Fungi; p__Basidiomycota; c__Agaricomycetes; o__Agaricales; f__Hygrophoraceae; g__Hygrocybe; s__Hygrocybe	Hygrocybe	13	Saprotroph-Symbiotroph	Undefined Saprotroph-Undefined Biotroph	Agaricoid	NULL	Probable	Previously classified as Hygrophorus; carbon signature suggests biotrophy with bryophytes, grasses, or understory plants	b'Tedersoo L, et al. 2014. Science 346:1256688;Lodge et al. 2014. Fungal Diversity 64:1-99; Lodge 2014. Omphalina 5:2-6; Seitzman et al. 2011. Mycologia 103:280-290.'
OTU_604	0.0049288	0.0172871	0.000579859	0.00178498	k__Fungi; p__Ascomycota; c__Laboulbeniomycetes; o__Laboulbeniales; f__Herpomycetaceae; g__Herpomyces; s__Herpomyces	Herpomyces	13	Pathotroph	Animal Pathogen	NULL	NULL	Probable	NULL	b'Tedersoo L, et al. 2014. Science 346:1256688'
OTU_165	0.0436344	0.196648	0.000434894	0.00165822	k__Fungi; p__Basidiomycota; c__Agaricomycetes; o__Russulales; f__Hericiaceae; g__Hericium; s__Hericium	Hericium	13	Saprotroph	Undefined Saprotroph	Hydnoid	White Rot	Probable	NULL	b'Tedersoo L, et al. 2014. Science 346:1256688'
OTU_1492	0.000434894	0.00165822	0	0	k__Fungi; p__Ascomycota; c__Sordariomycetes; o__Melanosporales; f__Ceratostomataceae; g__Harzia; s__Harzia	Harzia	13	Saprotroph	Undefined Saprotroph	NULL	NULL	Probable	NULL	b'Tedersoo L, et al. 2014. Science 346:1256688'
OTU_772	0	0	0.000869787	0.00250699	k__Fungi; p__Ascomycota; c__Incertae_sedis_Ascomycota; o__Incertae_sedis_Ascomycota; f__Incertae_sedis_Ascomycota; g__Hansfordia; s__Hansfordia	Hansfordia	13	Saprotroph	Undefined Saprotroph	NULL	NULL	Probable	NULL	b'Tedersoo L, et al. 2014. Science 346:1256688'
OTU_1628	0.000144965	0.000753259	0	0	k__Fungi; p__Ascomycota; c__Incertae_sedis_Ascomycota; o__Incertae_sedis_Ascomycota; f__Incertae_sedis_Ascomycota; g__Hansfordia; s__Hansfordia	Hansfordia	13	Saprotroph	Undefined Saprotroph	NULL	NULL	Probable	NULL	b'Tedersoo L, et al. 2014. Science 346:1256688'
OTU_577	0.0118871	0.0370601	0	0	k__Fungi; p__Ascomycota; c__Saccharomycetes; o__Saccharomycetales; f__Saccharomycodaceae; g__Hanseniaspora; s__Hanseniaspora	Saccharomycetales	7	Saprotroph	Undefined Saprotroph	Yeast	NULL	Possible	NULL	b'Sterkenburg E, et al. 2015. New Phytologist 207:1145-1158'
OTU_43	0.146559	0.286159	0.0178307	0.0365454	k__Fungi; p__Basidiomycota; c__Tremellomycetes; o__Tremellales; f__Incertae_sedis_Tremellales; g__Hannaella; s__Hannaella	Tremellales	7	Pathotroph-Saprotroph-Symbiotroph	Fungal Parasite-Undefined Saprotroph	Tremelloid-Yeast	NULL	Possible	The order contains both teleomorphic and anamorphic species, most of the latter being yeasts	b'Sterkenburg E, et al. 2015. New Phytologist 207:1145-1158'
OTU_228	0.0118871	0.0244307	0.00115972	0.00283387	k__Fungi; p__Basidiomycota; c__Tremellomycetes; o__Tremellales; f__Incertae_sedis_Tremellales; g__Hannaella; s__Hannaella	Tremellales	7	Pathotroph-Saprotroph-Symbiotroph	Fungal Parasite-Undefined Saprotroph	Tremelloid-Yeast	NULL	Possible	The order contains both teleomorphic and anamorphic species, most of the latter being yeasts	b'Sterkenburg E, et al. 2015. New Phytologist 207:1145-1158'
OTU_363	0.00231943	0.006446	0.00159461	0.0059715	k__Fungi; p__Basidiomycota; c__Tremellomycetes; o__Tremellales; f__Incertae_sedis_Tremellales; g__Hannaella; s__Hannaella	Tremellales	7	Pathotroph-Saprotroph-Symbiotroph	Fungal Parasite-Undefined Saprotroph	Tremelloid-Yeast	NULL	Possible	The order contains both teleomorphic and anamorphic species, most of the latter being yeasts	b'Sterkenburg E, et al. 2015. New Phytologist 207:1145-1158'
OTU_313	0.00608852	0.015055	0	0	k__Fungi; p__Ascomycota; c__Dothideomycetes; o__Acrospermales; f__Acrospermaceae; g__Gonatophragmium; s__Gonatophragmium	Acrospermaceae	9	Saprotroph	Stem Saprotroph-Wood Saprotroph	NULL	NULL	Probable	NULL	b'Cannon PF, Kirk PM. 2007. Fungal Families of the World. CAB International, Cambridge'
OTU_1012	0.000869789	0.00451956	0	0	k__Fungi; p__Basidiomycota; c__Agaricomycetes; o__Agaricales; f__Physalacriaceae; g__Gloiocephala; s__Gloiocephala	Physalacriaceae	9	Pathotroph-Saprotroph	Algal Parasite--Leaf Saprotroph-Wood Saprotroph	Agaricoid-Microfungus	NULL	Probable	Presumably saprobic, found on decaying leaves and wood. One genus is a parasite of marine algae (Cannon & Kirk 2007)	b'Cannon PF, Kirk PM. 2007. Fungal Families of the World. CAB International, Cambridge'
OTU_459	0.00362412	0.0180649	0	0	k__Fungi; p__Ascomycota; c__Sordariomycetes; o__Hypocreales; f__Incertae_sedis_Hypocreales; g__Gliomastix; s__Gliomastix	Gliomastix	13	Saprotroph	Undefined Saprotroph	NULL	NULL	Probable	NULL	b'Tedersoo L, et al. 2014. Science 346:1256688'
OTU_298	0.0073932	0.01976	0.00101475	0.0023264	k__Fungi; p__Ascomycota; c__Sordariomycetes; o__Incertae_sedis_Sordariomycetes; f__Plectosphaerellaceae; g__Gibellulopsis; s__Gibellulopsis	Gibellulopsis	13	Pathotroph	Plant Pathogen	NULL	NULL	Probable	NULL	b'Tedersoo L, et al. 2014. Science 346:1256688'
OTU_139	0.0313124	0.0874197	0.000869789	0.00198196	k__Fungi; p__Ascomycota; c__Sordariomycetes; o__Hypocreales; f__Incertae_sedis_Hypocreales; g__Geosmithia; s__Geosmithia	Hypocreales	7	Saprotroph	Undefined Saprotroph	Microfungus	NULL	Possible	NULL	b'Sterkenburg E, et al. 2015. New Phytologist 207:1145-1158'
OTU_581	0.00144964	0.00565619	0.000144965	0.000753259	k__Fungi; p__Ascomycota; c__Geoglossomycetes; o__Geoglossales; f__Geoglossaceae; g__Geoglossum; s__Geoglossum	Geoglossaceae	9	Saprotroph	Undefined Saprotroph	NULL	NULL	Probable	Probably saprobic on soil or rotten vegetation, especially in grassland ecosystems; little is known (Cannon & Kirk 2007)	b'Cannon PF, Kirk PM. 2007. Fungal Families of the World. CAB International, Cambridge'
OTU_170	0.0252239	0.0720271	0.000869787	0.00381236	k__Fungi; p__Basidiomycota; c__Agaricomycetes; o__Polyporales; f__Ganodermataceae; g__Ganoderma; s__Ganoderma	Ganodermataceae	9	Pathotroph-Saprotroph	Plant Pathogen-Wood Saprotroph	Polyporoid	White Rot	Probable	Lignicolous, causing sometimes agressive white rots of timber (Cannon & Kirk 2007)	b'Cannon PF, Kirk PM. 2007. Fungal Families of the World. CAB International, Cambridge'
OTU_1401	0.000144965	0.000753259	0	0	k__Fungi; p__Basidiomycota; c__Agaricomycetes; o__Polyporales; f__Ganodermataceae; g__Ganoderma; s__Ganoderma	Ganodermataceae	9	Pathotroph-Saprotroph	Plant Pathogen-Wood Saprotroph	Polyporoid	White Rot	Probable	Lignicolous, causing sometimes agressive white rots of timber (Cannon & Kirk 2007)	b'Cannon PF, Kirk PM. 2007. Fungal Families of the World. CAB International, Cambridge'
OTU_31	0.498099	0.982842	0.0705978	0.0577543	k__Fungi; p__Ascomycota; c__Sordariomycetes; o__Hypocreales; f__Nectriaceae; g__Fusarium; s__Gibberella	Fusarium	13	Pathotroph-Saprotroph-Symbiotroph	Animal Pathogen-Endophyte-Lichen Parasite-Plant Pathogen-Soil Saprotroph-Wood Saprotroph	Microfungus	NULL	Possible	Likely opportunistic human pathogen (Irinyi et al. 2015)	b'Duncan CG, Eslyn WE. 1966. Mycologia 58:642-664; Seehann G, et al. 1975. List of Fungi in Soft-Rot Tissue Tests. Institute fur Holzbiologie und Holzschutz, Bundesforschungsanstalt fur Forst - und Holzwirtshaft, Hamburg - Lohbrugge, Germany; Costa IPMW, et al. 2012. Mycotaxon 119:26; Tedersoo L, et al. 2014. Science 346:1256688; Irinyi L, et al. 2015. Medical Mycology 53:313-337; Schroers et al.…
OTU_1831	0.0750917	0.10613	0.0316023	0.0638447	k__Fungi; p__Ascomycota; c__Sordariomycetes; o__Hypocreales; f__Nectriaceae; g__Fusarium; s__Gibberella	Fusarium	13	Pathotroph-Saprotroph-Symbiotroph	Animal Pathogen-Endophyte-Lichen Parasite-Plant Pathogen-Soil Saprotroph-Wood Saprotroph	Microfungus	NULL	Possible	Likely opportunistic human pathogen (Irinyi et al. 2015)	b'Duncan CG, Eslyn WE. 1966. Mycologia 58:642-664; Seehann G, et al. 1975. List of Fungi in Soft-Rot Tissue Tests. Institute fur Holzbiologie und Holzschutz, Bundesforschungsanstalt fur Forst - und Holzwirtshaft, Hamburg - Lohbrugge, Germany; Costa IPMW, et al. 2012. Mycotaxon 119:26; Tedersoo L, et al. 2014. Science 346:1256688; Irinyi L, et al. 2015. Medical Mycology 53:313-337; Schroers et al.…
OTU_69	0.0653791	0.155844	0.00594355	0.00829374	k__Fungi; p__Ascomycota; c__Sordariomycetes; o__Hypocreales; f__Nectriaceae; g__Fusarium; s__Fusarium	Fusarium	13	Pathotroph-Saprotroph-Symbiotroph	Animal Pathogen-Endophyte-Lichen Parasite-Plant Pathogen-Soil Saprotroph-Wood Saprotroph	Microfungus	NULL	Possible	Likely opportunistic human pathogen (Irinyi et al. 2015)	b'Duncan CG, Eslyn WE. 1966. Mycologia 58:642-664; Seehann G, et al. 1975. List of Fungi in Soft-Rot Tissue Tests. Institute fur Holzbiologie und Holzschutz, Bundesforschungsanstalt fur Forst - und Holzwirtshaft, Hamburg - Lohbrugge, Germany; Costa IPMW, et al. 2012. Mycotaxon 119:26; Tedersoo L, et al. 2014. Science 346:1256688; Irinyi L, et al. 2015. Medical Mycology 53:313-337; Schroers et al.…
OTU_494	0.00550866	0.0151691	0.000724824	0.00218115	k__Fungi; p__Ascomycota; c__Sordariomycetes; o__Hypocreales; f__Nectriaceae; g__Fusarium; s__Fusarium	Fusarium	13	Pathotroph-Saprotroph-Symbiotroph	Animal Pathogen-Endophyte-Lichen Parasite-Plant Pathogen-Soil Saprotroph-Wood Saprotroph	Microfungus	NULL	Possible	Likely opportunistic human pathogen (Irinyi et al. 2015)	b'Duncan CG, Eslyn WE. 1966. Mycologia 58:642-664; Seehann G, et al. 1975. List of Fungi in Soft-Rot Tissue Tests. Institute fur Holzbiologie und Holzschutz, Bundesforschungsanstalt fur Forst - und Holzwirtshaft, Hamburg - Lohbrugge, Germany; Costa IPMW, et al. 2012. Mycotaxon 119:26; Tedersoo L, et al. 2014. Science 346:1256688; Irinyi L, et al. 2015. Medical Mycology 53:313-337; Schroers et al.…
OTU_379	0.00724824	0.0330821	0.00115972	0.00261772	k__Fungi; p__Ascomycota; c__Sordariomycetes; o__Hypocreales; f__Nectriaceae; g__Fusarium; s__Fusarium	Fusarium	13	Pathotroph-Saprotroph-Symbiotroph	Animal Pathogen-Endophyte-Lichen Parasite-Plant Pathogen-Soil Saprotroph-Wood Saprotroph	Microfungus	NULL	Possible	Likely opportunistic human pathogen (Irinyi et al. 2015)	b'Duncan CG, Eslyn WE. 1966. Mycologia 58:642-664; Seehann G, et al. 1975. List of Fungi in Soft-Rot Tissue Tests. Institute fur Holzbiologie und Holzschutz, Bundesforschungsanstalt fur Forst - und Holzwirtshaft, Hamburg - Lohbrugge, Germany; Costa IPMW, et al. 2012. Mycotaxon 119:26; Tedersoo L, et al. 2014. Science 346:1256688; Irinyi L, et al. 2015. Medical Mycology 53:313-337; Schroers et al.…
OTU_1687	0.000434894	0.00165822	0.00028993	0.00104458	k__Fungi; p__Ascomycota; c__Sordariomycetes; o__Hypocreales; f__Nectriaceae; g__Fusarium; s__Fusarium	Fusarium	13	Pathotroph-Saprotroph-Symbiotroph	Animal Pathogen-Endophyte-Lichen Parasite-Plant Pathogen-Soil Saprotroph-Wood Saprotroph	Microfungus	NULL	Possible	Likely opportunistic human pathogen (Irinyi et al. 2015)	b'Duncan CG, Eslyn WE. 1966. Mycologia 58:642-664; Seehann G, et al. 1975. List of Fungi in Soft-Rot Tissue Tests. Institute fur Holzbiologie und Holzschutz, Bundesforschungsanstalt fur Forst - und Holzwirtshaft, Hamburg - Lohbrugge, Germany; Costa IPMW, et al. 2012. Mycotaxon 119:26; Tedersoo L, et al. 2014. Science 346:1256688; Irinyi L, et al. 2015. Medical Mycology 53:313-337; Schroers et al.…
OTU_1657	0.000434894	0.00165822	0.000144965	0.000753259	k__Fungi; p__Glomeromycota; c__Glomeromycetes; o__Glomerales; f__Glomeraceae; g__Funneliformis; s__Funneliformis	Funneliformis	13	Symbiotroph	Arbuscular Mycorrhizal	NULL	NULL	Highly Probable	NULL	b'Redecker D, et al. 2013. Mycorrhiza 23:515-531'
OTU_507	0.00478384	0.0164036	0	0	k__Fungi; p__Basidiomycota; c__Agaricomycetes; o__Agaricales; f__Physalacriaceae; g__Flammulina; s__Flammulina	Physalacriaceae	9	Pathotroph-Saprotroph	Algal Parasite--Leaf Saprotroph-Wood Saprotroph	Agaricoid-Microfungus	NULL	Probable	Presumably saprobic, found on decaying leaves and wood. One genus is a parasite of marine algae (Cannon & Kirk 2007)	b'Cannon PF, Kirk PM. 2007. Fungal Families of the World. CAB International, Cambridge'
OTU_453	0.000144965	0.000753259	0.00376908	0.0120141	k__Fungi; p__Basidiomycota; c__Agaricomycetes; o__Agaricales; f__Niaceae; g__Flagelloscypha; s__Flagelloscypha	Flagelloscypha	13	Saprotroph	Undefined Saprotroph	NULL	NULL	Probable	NULL	b'Tedersoo L, et al. 2014. Science 346:1256688'
OTU_1103	0.000869789	0.00451956	0	0	k__Fungi; p__Basidiomycota; c__Agaricomycetes; o__Polyporales; f__Fomitopsidaceae; g__Fibroporia; s__Fibroporia	Fibroporia	13	Saprotroph	Wood Saprotroph	Corticioid	Brown Rot	Probable	NULL	b'Tedersoo L, et al. 2014. Science 346:1256688'
OTU_204	0.0194253	0.0682479	0.0024644	0.00422507	k__Fungi; p__Ascomycota; c__Dothideomycetes; o__Pleosporales; f__Pleosporaceae; g__Exserohilum; s__Exserohilum	Exserohilum	13	Pathotroph	Plant Pathogen	NULL	NULL	Probable	NULL	b'Tedersoo L, et al. 2014. Science 346:1256688'
OTU_633	0.00260937	0.0135587	0	0	k__Fungi; p__Ascomycota; c__Dothideomycetes; o__Pleosporales; f__Pleosporaceae; g__Exserohilum; s__Exserohilum	Exserohilum	13	Pathotroph	Plant Pathogen	NULL	NULL	Probable	NULL	b'Tedersoo L, et al. 2014. Science 346:1256688'
OTU_276	0.0100026	0.0458941	0.000144965	0.000753259	k__Fungi; p__Ascomycota; c__Eurotiomycetes; o__Chaetothyriales; f__Herpotrichiellaceae; g__Exophiala; s__Exophiala	Exophiala	13	Pathotroph-Saprotroph	Animal Pathogen-Undefined Saprotroph	Facultative Yeast	NULL	Probable	NULL	b'Tedersoo L, et al. 2014. Science 346:1256688, Nagy GL, et al. 2014. Nature Communications 5:4471'
OTU_722	0.00188454	0.00979236	0.00028993	0.00104458	k__Fungi; p__Ascomycota; c__Eurotiomycetes; o__Chaetothyriales; f__Herpotrichiellaceae; g__Exophiala; s__Exophiala	Exophiala	13	Pathotroph-Saprotroph	Animal Pathogen-Undefined Saprotroph	Facultative Yeast	NULL	Probable	NULL	b'Tedersoo L, et al. 2014. Science 346:1256688, Nagy GL, et al. 2014. Nature Communications 5:4471'
OTU_1078	0.000144965	0.000753259	0.000579857	0.00235436	k__Fungi; p__Ascomycota; c__Eurotiomycetes; o__Chaetothyriales; f__Herpotrichiellaceae; g__Exophiala; s__Exophiala	Exophiala	13	Pathotroph-Saprotroph	Animal Pathogen-Undefined Saprotroph	Facultative Yeast	NULL	Probable	NULL	b'Tedersoo L, et al. 2014. Science 346:1256688, Nagy GL, et al. 2014. Nature Communications 5:4471'
OTU_1402	0.00028993	0.00150652	0	0	k__Fungi; p__Basidiomycota; c__Exobasidiomycetes; o__Incertae_sedis_Exobasidiomycetes; f__Incertae_sedis_Exobasidiomycetes; g__Exobasidium; s__Tilletiopsis	Exobasidium	13	Pathotroph	Plant Pathogen	NULL	NULL	Probable	NULL	b'Tedersoo L, et al. 2014. Science 346:1256688'
OTU_629	0.00231944	0.00941748	0	0	k__Fungi; p__Basidiomycota; c__Agaricomycetes; o__Auriculariales; f__Incertae_sedis_Auriculariales; g__Exidia; s__Exidia	Exidia	13	Saprotroph-Symbiotroph	Endophyte-Undefined Saprotroph	Tremelloid	NULL	Probable	NULL	b'Tedersoo L, et al. 2014. Science 346:1256688 (doi:10.1126/science.1256688); David AS, et al. 2016. Microbial Ecology 71:912-926'
OTU_1069	0.000434894	0.00165822	0	0	k__Fungi; p__Basidiomycota; c__Agaricomycetes; o__Corticiales; f__Corticiaceae; g__Erythricium; s__Erythricium	Erythricium	13	Pathotroph	Plant Pathogen	Corticioid	NULL	Probable	NULL	b'Tedersoo L, et al. 2014. Science 346:1256688'
OTU_746	0.00159461	0.00754128	0	0	k__Fungi; p__Ascomycota; c__Dothideomycetes; o__Incertae_sedis_Dothideomycetes; f__Eremomycetaceae; g__Eremomyces; s__Eremomyces	Eremomyces	13	Saprotroph	Undefined Saprotroph	NULL	NULL	Probable	NULL	b'Tedersoo L, et al. 2014. Science 346:1256688'
OTU_1839	0.00028993	0.00150652	0	0	k__Fungi; p__Ascomycota; c__Dothideomycetes; o__Incertae_sedis_Dothideomycetes; f__Eremomycetaceae; g__Eremomyces; s__Eremomyces	Eremomyces	13	Saprotroph	Undefined Saprotroph	NULL	NULL	Probable	NULL	b'Tedersoo L, et al. 2014. Science 346:1256688'
OTU_7	2.68953	3.58441	2.67083	1.63836	k__Fungi; p__Ascomycota; c__Dothideomycetes; o__Pleosporales; f__Pleosporaceae; g__Epicoccum; s__Epicoccum	Pleosporaceae	9	Pathotroph-Saprotroph	Endophyte-Lichen Parasite-Plant Pathogen-Undefined Saprotroph	Microfungus	NULL	Probable	Necrotrophic pathogens and saprobes, especially associated with grasses. Many species are seed-borne (Cannon & Kirk 2007)	b'Cannon PF, Kirk PM. 2007. Fungal Families of the World. CAB International, Cambridge; David AS, et al. 2016. Microbial Ecology 71:912-926; Lawrey JD, Diederich P. 2016. URL: http://www.lichenicolous.net [24 May 2017]'
OTU_1931	0.000144965	0.000753259	0	0	k__Fungi; p__Glomeromycota; c__Glomeromycetes; o__Diversisporales; f__Acaulosporaceae; g__Entrophospora; s__Entrophospora	Acaulosporaceae	9	Symbiotroph	Arbuscular Mycorrhizal	NULL	NULL	Highly Probable	NULL	b'Cannon PF, Kirk PM. 2007. Fungal Families of the World. CAB International, Cambridge; Redecker D, et al. 2013. Mycorrhiza 23:515-531'
OTU_231	0.00898781	0.0338064	0.000434894	0.0012535	k__Fungi; p__Ascomycota; c__Sordariomycetes; o__Hypocreales; f__Cordycipitaceae; g__Engyodontium; s__Engyodontium	Engyodontium	13	Pathotroph	Animal Pathogen	NULL	NULL	Probable	NULL	b'Tedersoo L, et al. 2014. Science 346:1256688'
OTU_995	0.00144965	0.00753259	0	0	k__Fungi; p__Ascomycota; c__Sordariomycetes; o__Hypocreales; f__Cordycipitaceae; g__Engyodontium; s__Engyodontium	Engyodontium	13	Pathotroph	Animal Pathogen	NULL	NULL	Probable	NULL	b'Tedersoo L, et al. 2014. Science 346:1256688'
OTU_1912	0.000144965	0.000753259	0	0	k__Fungi; p__Ascomycota; c__Leotiomycetes; o__Incertae_sedis_Leotiomycetes; f__Incertae_sedis_Leotiomycetes; g__Eleutheromyces; s__Eleutheromyces	Eleutheromyces	13	Saprotroph	Undefined Saprotroph	Microfungus	NULL	Possible	NULL	b'Crous PW, et al. 2015. Sydowia 67:81-118 (https://doi.org/10.12905/0380.sydowia67-2015-0081)'
OTU_243	0.0107274	0.0313423	0.00115971	0.00322299	k__Fungi; p__Ascomycota; c__Dothideomycetes; o__Pleosporales; f__Pleosporaceae; g__Edenia; s__Edenia	Edenia	13	Pathotroph	Plant Pathogen	NULL	NULL	Probable	NULL	b'Tedersoo L, et al. 2014. Science 346:1256688'
OTU_1754	0.00101475	0.00318212	0.000434894	0.0012535	k__Fungi; p__Ascomycota; c__Dothideomycetes; o__Pleosporales; f__Pleosporaceae; g__Edenia; s__Edenia	Edenia	13	Pathotroph	Plant Pathogen	NULL	NULL	Probable	NULL	b'Tedersoo L, et al. 2014. Science 346:1256688'
OTU_1490	0.000579859	0.00301304	0	0	k__Fungi; p__Glomeromycota; c__Glomeromycetes; o__Glomerales; f__Glomeraceae; g__Dominikia; s__Dominikia	Glomeraceae	9	Symbiotroph	Arbuscular Mycorrhizal	NULL	NULL	Highly Probable	NULL	b'Redecker D, et al. 2013. Mycorrhiza 23:515-531'
OTU_278	0.00768313	0.0399227	0	0	k__Fungi; p__Ascomycota; c__Lecanoromycetes; o__Lecanorales; f__Parmeliaceae; g__Dolichousnea; s__Dolichousnea	Parmeliaceae	9	Symbiotroph	Lichenized	Thallus	NULL	Highly Probable	Lichenized with green algae, mostly growing on tree bark and rocks (Cannon & Kirk 2007)	b'Cannon PF, Kirk PM. 2007. Fungal Families of the World. CAB International, Cambridge'
OTU_85	0.0742219	0.149475	0.00217447	0.00313374	k__Fungi; p__Ascomycota; c__Dothideomycetes; o__Capnodiales; f__Mycosphaerellaceae; g__Dissoconium; s__Dissoconium	Mycosphaerellaceae	9	Pathotroph-Saprotroph	Plant Pathogen-Undefined Saprotroph	Microfungus	NULL	Probable	Biotrophic, necrotrophic or saprobic on various plant tissues (Cannon & Kirk 2007)	b'Cannon PF, Kirk PM. 2007. Fungal Families of the World. CAB International, Cambridge'
OTU_351	0.00376908	0.00589425	0.00028993	0.00150652	k__Fungi; p__Ascomycota; c__Saccharomycetes; o__Saccharomycetales; f__Dipodascaceae; g__Dipodascus; s__Dipodascus	Saccharomycetales	7	Saprotroph	Undefined Saprotroph	Yeast	NULL	Possible	NULL	b'Sterkenburg E, et al. 2015. New Phytologist 207:1145-1158'
OTU_1242	0.000144965	0.000753259	0	0	k__Fungi; p__Ascomycota; c__Saccharomycetes; o__Saccharomycetales; f__Dipodascaceae; g__Dipodascus; s__Dipodascus	Saccharomycetales	7	Saprotroph	Undefined Saprotroph	Yeast	NULL	Possible	NULL	b'Sterkenburg E, et al. 2015. New Phytologist 207:1145-1158'
OTU_1850	0	0	0	0	k__Fungi; p__Ascomycota; c__Saccharomycetes; o__Saccharomycetales; f__Dipodascaceae; g__Dipodascus; s__Dipodascus	Saccharomycetales	7	Saprotroph	Undefined Saprotroph	Yeast	NULL	Possible	NULL	b'Sterkenburg E, et al. 2015. New Phytologist 207:1145-1158'
OTU_1915	0	0	0.000434894	0.0012535	k__Fungi; p__Ascomycota; c__Sordariomycetes; o__Xylariales; f__Incertae_sedis_Xylariales; g__Dinemasporium; s__Dinemasporium	Dinemasporium	13	Saprotroph	Undefined Saprotroph	NULL	NULL	Probable	NULL	b'Tedersoo L, et al. 2014. Science 346:1256688'
OTU_1041	0.00101475	0.00369611	0	0	k__Fungi; p__Basidiomycota; c__Agaricomycetes; o__Agaricales; f__Tricholomataceae; g__Dictyolus; s__Dictyolus	Tricholomataceae	9	Pathotroph-Symbiotroph	Ectomycorrhizal-Fungal Parasite	Agaricoid	NULL	Probable	Tricholoma species are ectomycorrhizal, occurring in coniferous and broadleaved forests (Cannon & Kirk 2007); T. sclerotoideum is parasitic on Helvella spp.	b'Cannon PF, Kirk PM. 2007. Fungal Families of the World. CAB International, Cambridge'
OTU_291	0.00855292	0.0281836	0.00188454	0.00439221	k__Fungi; p__Ascomycota; c__Sordariomycetes; o__Xylariales; f__Diatrypaceae; g__Diatrypella; s__Diatrypella	Diatrypella	13	Pathotroph	Plant Pathogen	NULL	NULL	Probable	NULL	b'Tedersoo L, et al. 2014. Science 346:1256688'
OTU_382	0.0049288	0.0203262	0.000144965	0.000753259	k__Fungi; p__Ascomycota; c__Sordariomycetes; o__Xylariales; f__Diatrypaceae; g__Diatrypella; s__Diatrypella	Diatrypella	13	Pathotroph	Plant Pathogen	NULL	NULL	Probable	NULL	b'Tedersoo L, et al. 2014. Science 346:1256688'
OTU_526	0.00333419	0.015795	0	0	k__Fungi; p__Ascomycota; c__Sordariomycetes; o__Diaporthales; f__Diaporthaceae; g__Diaporthe; s__Diaporthe	Diaporthe	13	Pathotroph-Symbiotroph	Endophyte-Plant Pathogen	Microfungus	NULL	Possible	NULL	b'Tedersoo L, et al. 2014. Science 346:1256688'
OTU_980	0	0	0.000869789	0.00313375	k__Fungi; p__Ascomycota; c__Sordariomycetes; o__Diaporthales; f__Diaporthaceae; g__Diaporthe; s__Diaporthe	Diaporthe	13	Pathotroph-Symbiotroph	Endophyte-Plant Pathogen	Microfungus	NULL	Possible	NULL	b'Tedersoo L, et al. 2014. Science 346:1256688'
OTU_1521	0	0	0.000144965	0.000753259	k__Fungi; p__Ascomycota; c__Sordariomycetes; o__Diaporthales; f__Diaporthaceae; g__Diaporthe; s__Diaporthe	Diaporthe	13	Pathotroph-Symbiotroph	Endophyte-Plant Pathogen	Microfungus	NULL	Possible	NULL	b'Tedersoo L, et al. 2014. Science 346:1256688'
OTU_1026	0	0	0.00101475	0.0023264	k__Fungi; p__Ascomycota; c__Dothideomycetes; o__Capnodiales; f__Teratosphaeriaceae; g__Devriesia; s__Devriesia	Devriesia	13	Pathotroph	Plant Pathogen	NULL	NULL	Probable	NULL	b'Tedersoo L, et al. 2014. Science 346:1256688'
OTU_281	0.00695831	0.0282524	0.000144965	0.000753259	k__Fungi; p__Ascomycota; c__Dothideomycetes; o__Pleosporales; f__Lentitheciaceae; g__Darksidea; s__Darksidea	Darksidea	13	Symbiotroph	Endophyte	Dark Septate Endophyte	NULL	Highly Probable	NULL	b'Knapp DG, et al. 2015. Persoonia 35:87-100'
OTU_455	0.00333419	0.017325	0.000144965	0.000753259	k__Fungi; p__Ascomycota; c__Dothideomycetes; o__Pleosporales; f__Lentitheciaceae; g__Darksidea; s__Darksidea	Darksidea	13	Symbiotroph	Endophyte	Dark Septate Endophyte	NULL	Highly Probable	NULL	b'Knapp DG, et al. 2015. Persoonia 35:87-100'
OTU_1930	0.000144965	0.000753259	0	0	k__Fungi; p__Ascomycota; c__Leotiomycetes; o__Helotiales; f__Incertae_sedis_Helotiales; g__Darkera; s__Darkera	Darkera	13	Pathotroph	Plant Pathogen	NULL	NULL	Probable	Associated with needle diseases of conifers.	b'Crous PW, et al. 2015. Phylotaxa 202:73-93'
OTU_1539	0	0	0	0	k__Fungi; p__Ascomycota; c__Orbiliomycetes; o__Orbiliales; f__Orbiliaceae; g__Dactylellina; s__Dactylellina	Dactylellina	13	Saprotroph	Undefined Saprotroph	NULL	NULL	Probable	NULL	b'Tedersoo L, et al. 2014. Science 346:1256688'
OTU_157	0.0108724	0.031767	0.00826299	0.0176828	k__Fungi; p__Ascomycota; c__Leotiomycetes; o__Helotiales; f__Incertae_sedis_Helotiales; g__Dactylaria; s__Dactylaria	Dactylaria	13	Pathotroph	Plant Pathogen	NULL	NULL	Probable	NULL	b'http://www.apsnet.org/publications/commonnames/Pages/default.aspx'
OTU_353	0.0044939	0.00795529	0.0020295	0.0036605	k__Fungi; p__Basidiomycota; c__Cystobasidiomycetes; o__Cystobasidiales; f__Cystobasidiaceae; g__Cystobasidium; s__Cystobasidium	Cystobasidium	13	Pathotroph	Fungal Parasite	Facultative Yeast	NULL	Highly Probable	NULL	b'Kurtzman CP, et al. (eds.) 2011. The Yeasts, a Taxonomic Study. Fifth Edition. Vols 1-3. Elsevier, San Diego'
OTU_1820	0.00188454	0.00425595	0.00130468	0.00343285	k__Fungi; p__Basidiomycota; c__Cystobasidiomycetes; o__Cystobasidiales; f__Cystobasidiaceae; g__Cystobasidium; s__Cystobasidium	Cystobasidium	13	Pathotroph	Fungal Parasite	Facultative Yeast	NULL	Highly Probable	NULL	b'Kurtzman CP, et al. (eds.) 2011. The Yeasts, a Taxonomic Study. Fifth Edition. Vols 1-3. Elsevier, San Diego'
OTU_1450	0	0	0	0	k__Fungi; p__Basidiomycota; c__Cystobasidiomycetes; o__Cystobasidiales; f__Cystobasidiaceae; g__Cystobasidium; s__Cystobasidium	Cystobasidium	13	Pathotroph	Fungal Parasite	Facultative Yeast	NULL	Highly Probable	NULL	b'Kurtzman CP, et al. (eds.) 2011. The Yeasts, a Taxonomic Study. Fifth Edition. Vols 1-3. Elsevier, San Diego'
OTU_1411	0	0	0.000144965	0.000753259	k__Fungi; p__Ascomycota; c__Eurotiomycetes; o__Chaetothyriales; f__Chaetothyriaceae; g__Cyphellophora; s__Cyphellophora	Chaetothyriaceae	9	Pathotroph-Symbiotroph	Epiphyte-Plant Pathogen	Microfungus	NULL	Possible	Epiphytic or biotrophic on living leaves, very little is known (Cannon & Kirk 2007)	b'Cannon PF, Kirk PM. 2007. Fungal Families of the World. CAB International, Cambridge'
OTU_1355	0.00028993	0.00104458	0	0	k__Fungi; p__Ascomycota; c__Leotiomycetes; o__Incertae_sedis_Leotiomycetes; f__Incertae_sedis_Leotiomycetes; g__Cyclaneusma; s__Cyclaneusma	Cyclaneusma	13	Pathotroph	Plant Pathogen	Microfungus	NULL	Possible	NULL	b'Dicosmo F, et al. 1983. European Journal of Forest Pathology 13:206-212 (https://doi.org/10.1111/j.1439-0329.1983.tb00119.x)'
OTU_1002	0.000869789	0.00451956	0	0	k__Fungi; p__Ascomycota; c__Saccharomycetes; o__Saccharomycetales; f__Incertae_sedis_Saccharomycetales; g__Cyberlindnera; s__Cyberlindnera	Saccharomycetales	7	Saprotroph	Undefined Saprotroph	Yeast	NULL	Possible	NULL	b'Sterkenburg E, et al. 2015. New Phytologist 207:1145-1158'
OTU_70	0.024499	0.0725103	0.0426196	0.105536	k__Fungi; p__Ascomycota; c__Dothideomycetes; o__Pleosporales; f__Pleosporaceae; g__Curvularia; s__Curvularia	Curvularia	13	Pathotroph	Plant Pathogen	NULL	NULL	Probable	NULL	b'Tedersoo L, et al. 2014. Science 346:1256688'
OTU_742	0.00275433	0.0135506	0.000579859	0.00141694	k__Fungi; p__Ascomycota; c__Dothideomycetes; o__Pleosporales; f__Pleosporaceae; g__Curvularia; s__Curvularia	Curvularia	13	Pathotroph	Plant Pathogen	NULL	NULL	Probable	NULL	b'Tedersoo L, et al. 2014. Science 346:1256688'
OTU_926	0.000869789	0.00451956	0.000144965	0.000753259	k__Fungi; p__Ascomycota; c__Dothideomycetes; o__Pleosporales; f__Pleosporaceae; g__Curvularia; s__Curvularia	Curvularia	13	Pathotroph	Plant Pathogen	NULL	NULL	Probable	NULL	b'Tedersoo L, et al. 2014. Science 346:1256688'
OTU_1353	0.00028993	0.00150652	0	0	k__Fungi; p__Ascomycota; c__Dothideomycetes; o__Pleosporales; f__Pleosporaceae; g__Curvularia; s__Curvularia	Curvularia	13	Pathotroph	Plant Pathogen	NULL	NULL	Probable	NULL	b'Tedersoo L, et al. 2014. Science 346:1256688'
OTU_1470	0	0	0.000144965	0.000753259	k__Fungi; p__Ascomycota; c__Dothideomycetes; o__Pleosporales; f__Pleosporaceae; g__Curvularia; s__Curvularia	Curvularia	13	Pathotroph	Plant Pathogen	NULL	NULL	Probable	NULL	b'Tedersoo L, et al. 2014. Science 346:1256688'
OTU_106	0.0365311	0.0398861	0.00536369	0.00670488	k__Fungi; p__Basidiomycota; c__Tremellomycetes; o__Tremellales; f__Incertae_sedis_Tremellales; g__Cryptococcus; s__Cryptococcus	Tremellales	7	Pathotroph-Saprotroph-Symbiotroph	Fungal Parasite-Undefined Saprotroph	Tremelloid-Yeast	NULL	Possible	The order contains both teleomorphic and anamorphic species, most of the latter being yeasts	b'Sterkenburg E, et al. 2015. New Phytologist 207:1145-1158'
OTU_253	0.0127569	0.0449768	0.000724824	0.00189182	k__Fungi; p__Basidiomycota; c__Tremellomycetes; o__Tremellales; f__Incertae_sedis_Tremellales; g__Cryptococcus; s__Cryptococcus	Tremellales	7	Pathotroph-Saprotroph-Symbiotroph	Fungal Parasite-Undefined Saprotroph	Tremelloid-Yeast	NULL	Possible	The order contains both teleomorphic and anamorphic species, most of the latter being yeasts	b'Sterkenburg E, et al. 2015. New Phytologist 207:1145-1158'
OTU_272	0.0126119	0.0156311	0.00231943	0.00463869	k__Fungi; p__Basidiomycota; c__Tremellomycetes; o__Tremellales; f__Incertae_sedis_Tremellales; g__Cryptococcus; s__Cryptococcus	Tremellales	7	Pathotroph-Saprotroph-Symbiotroph	Fungal Parasite-Undefined Saprotroph	Tremelloid-Yeast	NULL	Possible	The order contains both teleomorphic and anamorphic species, most of the latter being yeasts	b'Sterkenburg E, et al. 2015. New Phytologist 207:1145-1158'
OTU_275	0.00811803	0.0316106	0.000724822	0.00243636	k__Fungi; p__Basidiomycota; c__Tremellomycetes; o__Tremellales; f__Incertae_sedis_Tremellales; g__Cryptococcus; s__Cryptococcus	Tremellales	7	Pathotroph-Saprotroph-Symbiotroph	Fungal Parasite-Undefined Saprotroph	Tremelloid-Yeast	NULL	Possible	The order contains both teleomorphic and anamorphic species, most of the latter being yeasts	b'Sterkenburg E, et al. 2015. New Phytologist 207:1145-1158'
OTU_510	0.00275433	0.0110607	0	0	k__Fungi; p__Basidiomycota; c__Tremellomycetes; o__Tremellales; f__Incertae_sedis_Tremellales; g__Cryptococcus; s__Cryptococcus	Tremellales	7	Pathotroph-Saprotroph-Symbiotroph	Fungal Parasite-Undefined Saprotroph	Tremelloid-Yeast	NULL	Possible	The order contains both teleomorphic and anamorphic species, most of the latter being yeasts	b'Sterkenburg E, et al. 2015. New Phytologist 207:1145-1158'
OTU_690	0.00188454	0.00778056	0.000144965	0.000753259	k__Fungi; p__Basidiomycota; c__Tremellomycetes; o__Tremellales; f__Incertae_sedis_Tremellales; g__Cryptococcus; s__Cryptococcus	Tremellales	7	Pathotroph-Saprotroph-Symbiotroph	Fungal Parasite-Undefined Saprotroph	Tremelloid-Yeast	NULL	Possible	The order contains both teleomorphic and anamorphic species, most of the latter being yeasts	b'Sterkenburg E, et al. 2015. New Phytologist 207:1145-1158'
OTU_760	0.00188454	0.00979236	0	0	k__Fungi; p__Basidiomycota; c__Tremellomycetes; o__Tremellales; f__Incertae_sedis_Tremellales; g__Cryptococcus; s__Cryptococcus	Tremellales	7	Pathotroph-Saprotroph-Symbiotroph	Fungal Parasite-Undefined Saprotroph	Tremelloid-Yeast	NULL	Possible	The order contains both teleomorphic and anamorphic species, most of the latter being yeasts	b'Sterkenburg E, et al. 2015. New Phytologist 207:1145-1158'
OTU_776	0.00202951	0.00663618	0.000144965	0.000753259	k__Fungi; p__Basidiomycota; c__Tremellomycetes; o__Tremellales; f__Incertae_sedis_Tremellales; g__Cryptococcus; s__Cryptococcus	Tremellales	7	Pathotroph-Saprotroph-Symbiotroph	Fungal Parasite-Undefined Saprotroph	Tremelloid-Yeast	NULL	Possible	The order contains both teleomorphic and anamorphic species, most of the latter being yeasts	b'Sterkenburg E, et al. 2015. New Phytologist 207:1145-1158'
OTU_896	0.00144965	0.00309873	0.00028993	0.00104458	k__Fungi; p__Basidiomycota; c__Tremellomycetes; o__Tremellales; f__Incertae_sedis_Tremellales; g__Cryptococcus; s__Cryptococcus	Tremellales	7	Pathotroph-Saprotroph-Symbiotroph	Fungal Parasite-Undefined Saprotroph	Tremelloid-Yeast	NULL	Possible	The order contains both teleomorphic and anamorphic species, most of the latter being yeasts	b'Sterkenburg E, et al. 2015. New Phytologist 207:1145-1158'
OTU_1070	0.00028993	0.00150652	0	0	k__Fungi; p__Basidiomycota; c__Tremellomycetes; o__Tremellales; f__Incertae_sedis_Tremellales; g__Cryptococcus; s__Cryptococcus	Tremellales	7	Pathotroph-Saprotroph-Symbiotroph	Fungal Parasite-Undefined Saprotroph	Tremelloid-Yeast	NULL	Possible	The order contains both teleomorphic and anamorphic species, most of the latter being yeasts	b'Sterkenburg E, et al. 2015. New Phytologist 207:1145-1158'
OTU_1555	0.000144965	0.000753259	0	0	k__Fungi; p__Basidiomycota; c__Tremellomycetes; o__Tremellales; f__Incertae_sedis_Tremellales; g__Cryptococcus; s__Cryptococcus	Tremellales	7	Pathotroph-Saprotroph-Symbiotroph	Fungal Parasite-Undefined Saprotroph	Tremelloid-Yeast	NULL	Possible	The order contains both teleomorphic and anamorphic species, most of the latter being yeasts	b'Sterkenburg E, et al. 2015. New Phytologist 207:1145-1158'
OTU_387	0.00623348	0.0256031	0	0	k__Fungi; p__Basidiomycota; c__Agaricomycetes; o__Polyporales; f__Meruliaceae; g__Crustoderma; s__Crustoderma	Crustoderma	13	Saprotroph	Wood Saprotroph	Corticioid	Brown Rot	Probable	NULL	b'Tedersoo L, et al. 2014. Science 346:1256688'
OTU_948	0.00115972	0.0045819	0	0	k__Fungi; p__Basidiomycota; c__Agaricomycetes; o__Polyporales; f__Meruliaceae; g__Crustoderma; s__Crustoderma	Crustoderma	13	Saprotroph	Wood Saprotroph	Corticioid	Brown Rot	Probable	NULL	b'Tedersoo L, et al. 2014. Science 346:1256688'
OTU_1005	0.000434894	0.0012535	0	0	k__Fungi; p__Basidiomycota; c__Agaricomycetes; o__Polyporales; f__Meruliaceae; g__Crustoderma; s__Crustoderma	Crustoderma	13	Saprotroph	Wood Saprotroph	Corticioid	Brown Rot	Probable	NULL	b'Tedersoo L, et al. 2014. Science 346:1256688'
OTU_1391	0.00028993	0.00150652	0	0	k__Fungi; p__Basidiomycota; c__Agaricomycetes; o__Polyporales; f__Meruliaceae; g__Crustoderma; s__Crustoderma	Crustoderma	13	Saprotroph	Wood Saprotroph	Corticioid	Brown Rot	Probable	NULL	b'Tedersoo L, et al. 2014. Science 346:1256688'
OTU_1809	0	0	0.000144965	0.000753259	k__Fungi; p__Basidiomycota; c__Agaricomycetes; o__Polyporales; f__Meruliaceae; g__Crustoderma; s__Crustoderma	Crustoderma	13	Saprotroph	Wood Saprotroph	Corticioid	Brown Rot	Probable	NULL	b'Tedersoo L, et al. 2014. Science 346:1256688'
OTU_1658	0	0	0	0	k__Fungi; p__Basidiomycota; c__Agaricomycetes; o__Polyporales; f__Meruliaceae; g__Crustoderma; s__Crustoderma	Crustoderma	13	Saprotroph	Wood Saprotroph	Corticioid	Brown Rot	Probable	NULL	b'Tedersoo L, et al. 2014. Science 346:1256688'
OTU_1816	0.00028993	0.00150652	0	0	k__Fungi; p__Basidiomycota; c__Agaricomycetes; o__Polyporales; f__Meruliaceae; g__Crustoderma; s__Crustoderma	Crustoderma	13	Saprotroph	Wood Saprotroph	Corticioid	Brown Rot	Probable	NULL	b'Tedersoo L, et al. 2014. Science 346:1256688'
OTU_814	0.000144965	0.000753259	0.000869787	0.00250699	k__Fungi; p__Ascomycota; c__Dothideomycetes; o__Pleosporales; f__Corynesporascaceae; g__Corynespora; s__Corynespora	Corynespora	13	Saprotroph	Undefined Saprotroph	NULL	NULL	Probable	NULL	b'Tedersoo L, et al. 2014. Science 346:1256688'
OTU_158	0.0143515	0.0684334	0.00304426	0.00645277	k__Fungi; p__Ascomycota; c__Sordariomycetes; o__Hypocreales; f__Cordycipitaceae; g__Cordyceps; s__Cordyceps	Cordyceps	13	Pathotroph-Symbiotroph	Animal Pathogen-Clavicipitaceous Endophyte-Fungal Parasite	Cordyceptoid	NULL	Possible	NULL	b'Tedersoo L, et al. 2014. Science 346:1256688; Samuels GJ. 2007, self-published; Costa IPMW, et al. 2012. Mycotaxon 119:26'
OTU_1225	0.000434894	0.00165822	0	0	k__Fungi; p__Ascomycota; c__Sordariomycetes; o__Hypocreales; f__Cordycipitaceae; g__Cordyceps; s__Cordyceps	Cordyceps	13	Pathotroph-Symbiotroph	Animal Pathogen-Clavicipitaceous Endophyte-Fungal Parasite	Cordyceptoid	NULL	Possible	NULL	b'Tedersoo L, et al. 2014. Science 346:1256688; Samuels GJ. 2007, self-published; Costa IPMW, et al. 2012. Mycotaxon 119:26'
OTU_1003	0.000579859	0.00208917	0.000724822	0.00243636	k__Fungi; p__Chytridiomycota; c__Chytridiomycetes; o__Rhizophydiales; f__Incertae_sedis_Rhizophydiales; g__Coralloidiomyces; s__Coralloidiomyces	Coralloidiomyces	13	Saprotroph	Undefined Saprotroph	Microfungus	NULL	Possible	NULL	b'Letcher PM, et al. 2008. Mycologia 100:325-334'
OTU_1571	0.00028993	0.00150652	0	0	k__Fungi; p__Basidiomycota; c__Agaricomycetes; o__Agaricales; f__Psathyrellaceae; g__Coprinopsis; s__Coprinopsis	Psathyrellaceae	9	Saprotroph	Dung Saprotroph-Plant Saprotroph-Wood Saprotroph	Agaricoid	NULL	Probable	Saprobic, in grass, on dung, rotten wood and similar substrata (Cannon & Kirk 2007)	b'Cannon PF, Kirk PM. 2007. Fungal Families of the World. CAB International, Cambridge'
OTU_683	0.00304426	0.0142921	0.000144965	0.000753259	k__Fungi; p__Basidiomycota; c__Agaricomycetes; o__Agaricales; f__Psathyrellaceae; g__Coprinellus; s__Coprinellus	Psathyrellaceae	9	Saprotroph	Dung Saprotroph-Plant Saprotroph-Wood Saprotroph	Agaricoid	NULL	Probable	Saprobic, in grass, on dung, rotten wood and similar substrata (Cannon & Kirk 2007)	b'Cannon PF, Kirk PM. 2007. Fungal Families of the World. CAB International, Cambridge'
OTU_1156	0.00144965	0.00679219	0	0	k__Fungi; p__Ascomycota; c__Pezizomycetes; o__Pezizales; f__Sarcoscyphaceae; g__Cookeina; s__Cookeina	Cookeina	13	Saprotroph	Undefined Saprotroph	NULL	NULL	Probable	NULL	b'Tedersoo L, et al. 2014. Science 346:1256688'
OTU_155	0.0202951	0.0719919	0.00260937	0.00509174	k__Fungi; p__Ascomycota; c__Dothideomycetes; o__Pleosporales; f__Leptosphaeriaceae; g__Coniothyrium; s__Coniothyrium	Coniothyrium	13	Pathotroph-Saprotroph	Plant Pathogen-Wood Saprotroph	NULL	Soft Rot	Highly Probable	NULL	b'Duncan CG, Eslyn WE. 1966. Mycologia 58:642-664; Nilsson T. 1973. Studies on wood degradation and cellulolytic activity of microfungi. No. 104; Seehann G, et al. 1975. List of Fungi in Soft-Rot Tissue Tests. Institute fur Holzbiologie und Holzschutz, Bundesforschungsanstalt fur Forst - und Holzwirtshaft, Hamburg - Lohbrugge, Germany; http://www.apsnet.org/publications/commonnames/Pages/default.…
OTU_793	0.00434894	0.01952	0	0	k__Fungi; p__Basidiomycota; c__Agaricomycetes; o__Boletales; f__Coniophoraceae; g__Coniophora; s__Coniophora	Coniophora	13	Saprotroph	Wood Saprotroph	Corticioid	Brown Rot	Probable	NULL	b'Tedersoo L, et al. 2014. Science 346:1256688'
OTU_365	0.0049288	0.0182811	0.000144965	0.000753259	k__Fungi; p__Ascomycota; c__Sordariomycetes; o__Coniochaetales; f__Coniochaetaceae; g__Coniochaeta; s__Coniochaeta	Coniochaeta	13	Pathotroph-Saprotroph-Symbiotroph	Animal Pathogen-Dung Saprotroph-Endophyte-Lichen Parasite-Plant Pathogen-Undefined Saprotroph	Microfungus	NULL	Possible	NULL	b'Bell A. 1983. Dung Fungi: An Illustrated Guide to Coprophilous Fungi in New Zealand. Victoria University Press, Wellington; Damm U, et al. 2010. Persoonia 24:60-80; Costa IPMW, et al. 2012. Mycotaxon 119:26; Tedersoo L, et al. 2014. Science 346:1256688 (doi:10.1126/science.1256688); Irinyi L, et al. 2015. Medical Mycology 53:313-337; Lawrey JD, Diederich P. 2016. URL: http://www.lichenicolous.n…
OTU_643	0.00144965	0.00533453	0.00159461	0.00437728	k__Fungi; p__Basidiomycota; c__Exobasidiomycetes; o__Tilletiales; f__Tilletiaceae; g__Conidiosporomyces; s__Conidiosporomyces	Conidiosporomyces	13	Pathotroph	Plant Pathogen	NULL	NULL	Probable	NULL	b'Tedersoo L, et al. 2014. Science 346:1256688'
OTU_71	0.0650892	0.279414	0.00434894	0.00884138	k__Fungi; p__Ascomycota; c__Sordariomycetes; o__Incertae_sedis_Sordariomycetes; f__Glomerellaceae; g__Colletotrichum; s__Colletotrichum	Colletotrichum	13	Pathotroph-Symbiotroph	Endophyte-Plant Pathogen	Microfungus	NULL	Probable	NULL	b'Costa IPMW, et al. 2012. Mycotaxon 119:26; Tedersoo L, et al. 2014. Science 346:1256688; http://www.apsnet.org/publications/commonnames/Pages/default.aspx'
OTU_135	0.0185555	0.0925379	0.00028993	0.00104458	k__Fungi; p__Ascomycota; c__Sordariomycetes; o__Incertae_sedis_Sordariomycetes; f__Glomerellaceae; g__Colletotrichum; s__Colletotrichum	Colletotrichum	13	Pathotroph-Symbiotroph	Endophyte-Plant Pathogen	Microfungus	NULL	Probable	NULL	b'Costa IPMW, et al. 2012. Mycotaxon 119:26; Tedersoo L, et al. 2014. Science 346:1256688; http://www.apsnet.org/publications/commonnames/Pages/default.aspx'
OTU_274	0.0197152	0.0483834	0.00028993	0.00104458	k__Fungi; p__Ascomycota; c__Sordariomycetes; o__Incertae_sedis_Sordariomycetes; f__Glomerellaceae; g__Colletotrichum; s__Colletotrichum	Colletotrichum	13	Pathotroph-Symbiotroph	Endophyte-Plant Pathogen	Microfungus	NULL	Probable	NULL	b'Costa IPMW, et al. 2012. Mycotaxon 119:26; Tedersoo L, et al. 2014. Science 346:1256688; http://www.apsnet.org/publications/commonnames/Pages/default.aspx'
OTU_404	0.0108724	0.0464936	0.00130468	0.00325669	k__Fungi; p__Ascomycota; c__Sordariomycetes; o__Incertae_sedis_Sordariomycetes; f__Glomerellaceae; g__Colletotrichum; s__Colletotrichum	Colletotrichum	13	Pathotroph-Symbiotroph	Endophyte-Plant Pathogen	Microfungus	NULL	Probable	NULL	b'Costa IPMW, et al. 2012. Mycotaxon 119:26; Tedersoo L, et al. 2014. Science 346:1256688; http://www.apsnet.org/publications/commonnames/Pages/default.aspx'
OTU_1884	0	0	0.000144965	0.000753259	k__Fungi; p__Ascomycota; c__Sordariomycetes; o__Incertae_sedis_Sordariomycetes; f__Glomerellaceae; g__Colletotrichum; s__Colletotrichum	Colletotrichum	13	Pathotroph-Symbiotroph	Endophyte-Plant Pathogen	Microfungus	NULL	Probable	NULL	b'Costa IPMW, et al. 2012. Mycotaxon 119:26; Tedersoo L, et al. 2014. Science 346:1256688; http://www.apsnet.org/publications/commonnames/Pages/default.aspx'
OTU_1602	0.000434893	0.00225977	0	0	k__Fungi; p__Basidiomycota; c__Agaricomycetes; o__Agaricales; f__Entolomataceae; g__Clitopilus; s__Clitopilus	Clitopilus	13	Saprotroph	Undefined Saprotroph	Agaricoid	NULL	Probable	NULL	b'Tedersoo L, et al. 2014. Science 346:1256688'
OTU_675	0.00217447	0.0092326	0	0	k__Fungi; p__Basidiomycota; c__Agaricomycetes; o__Russulales; f__Auriscalpiaceae; g__Clavicorona; s__Clavicorona	Clavicorona	13	Saprotroph	Undefined Saprotroph	Clavarioid	White Rot	Probable	NULL	b'http://www.apsnet.org/publications/commonnames/Pages/default.aspx'
OTU_1480	0.00159461	0.0059715	0	0	k__Fungi; p__Basidiomycota; c__Agaricomycetes; o__Russulales; f__Auriscalpiaceae; g__Clavicorona; s__Clavicorona	Clavicorona	13	Saprotroph	Undefined Saprotroph	Clavarioid	White Rot	Probable	NULL	b'http://www.apsnet.org/publications/commonnames/Pages/default.aspx'
OTU_1169	0.00028993	0.00150652	0	0	k__Fungi; p__Basidiomycota; c__Agaricomycetes; o__Russulales; f__Auriscalpiaceae; g__Clavicorona; s__Clavicorona	Clavicorona	13	Saprotroph	Undefined Saprotroph	Clavarioid	White Rot	Probable	NULL	b'http://www.apsnet.org/publications/commonnames/Pages/default.aspx'
OTU_342	0.00666838	0.0269389	0.000144965	0.000753259	k__Fungi; p__Basidiomycota; c__Agaricomycetes; o__Agaricales; f__Clavariaceae; g__Clavaria; s__Clavaria	Clavaria	13	Saprotroph	Undefined Saprotroph	Clavarioid	NULL	Probable	NULL	b'Tedersoo L, et al. 2014. Science 346:1256688'
OTU_529	0.00289929	0.0117718	0.00028993	0.00104458	k__Fungi; p__Basidiomycota; c__Agaricomycetes; o__Agaricales; f__Clavariaceae; g__Clavaria; s__Clavaria	Clavaria	13	Saprotroph	Undefined Saprotroph	Clavarioid	NULL	Probable	NULL	b'Tedersoo L, et al. 2014. Science 346:1256688'
OTU_738	0.00260937	0.00994934	0	0	k__Fungi; p__Basidiomycota; c__Agaricomycetes; o__Agaricales; f__Clavariaceae; g__Clavaria; s__Clavaria	Clavaria	13	Saprotroph	Undefined Saprotroph	Clavarioid	NULL	Probable	NULL	b'Tedersoo L, et al. 2014. Science 346:1256688'
OTU_998	0.00159461	0.00635395	0	0	k__Fungi; p__Basidiomycota; c__Agaricomycetes; o__Agaricales; f__Clavariaceae; g__Clavaria; s__Clavaria	Clavaria	13	Saprotroph	Undefined Saprotroph	Clavarioid	NULL	Probable	NULL	b'Tedersoo L, et al. 2014. Science 346:1256688'
OTU_5	3.17038	1.884	3.616	4.81891	k__Fungi; p__Ascomycota; c__Dothideomycetes; o__Capnodiales; f__Davidiellaceae; g__Cladosporium; s__Cladosporium	Cladosporium	13	Pathotroph-Saprotroph-Symbiotroph	Animal Pathogen-Endophyte-Lichen Parasite-Plant Pathogen-Wood Saprotroph	Microfungus	NULL	Possible	NULL	b'Seehann G, et al. 1975. List of Fungi in Soft-Rot Tissue Tests. Institute fur Holzbiologie und Holzschutz, Bundesforschungsanstalt fur Forst - und Holzwirtshaft, Hamburg - Lohbrugge, Germany; Lawrey JD, Diederich P. 2016. URL: http://www.lichenicolous.net [24 May 2017]; http://www.apsnet.org/publications/commonnames/Pages/default.aspx'
OTU_66	0.12322	0.155449	0.00840795	0.00824624	k__Fungi; p__Ascomycota; c__Dothideomycetes; o__Capnodiales; f__Davidiellaceae; g__Cladosporium; s__Cladosporium	Cladosporium	13	Pathotroph-Saprotroph-Symbiotroph	Animal Pathogen-Endophyte-Lichen Parasite-Plant Pathogen-Wood Saprotroph	Microfungus	NULL	Possible	NULL	b'Seehann G, et al. 1975. List of Fungi in Soft-Rot Tissue Tests. Institute fur Holzbiologie und Holzschutz, Bundesforschungsanstalt fur Forst - und Holzwirtshaft, Hamburg - Lohbrugge, Germany; Lawrey JD, Diederich P. 2016. URL: http://www.lichenicolous.net [24 May 2017]; http://www.apsnet.org/publications/commonnames/Pages/default.aspx'
OTU_93	0.036966	0.0670358	0.0024644	0.00422507	k__Fungi; p__Ascomycota; c__Dothideomycetes; o__Capnodiales; f__Davidiellaceae; g__Cladosporium; s__Cladosporium	Cladosporium	13	Pathotroph-Saprotroph-Symbiotroph	Animal Pathogen-Endophyte-Lichen Parasite-Plant Pathogen-Wood Saprotroph	Microfungus	NULL	Possible	NULL	b'Seehann G, et al. 1975. List of Fungi in Soft-Rot Tissue Tests. Institute fur Holzbiologie und Holzschutz, Bundesforschungsanstalt fur Forst - und Holzwirtshaft, Hamburg - Lohbrugge, Germany; Lawrey JD, Diederich P. 2016. URL: http://www.lichenicolous.net [24 May 2017]; http://www.apsnet.org/publications/commonnames/Pages/default.aspx'
OTU_303	0.0100026	0.0415975	0.000144965	0.000753259	k__Fungi; p__Ascomycota; c__Sordariomycetes; o__Sordariales; f__Chaetomiaceae; g__Chaetomium; s__Chaetomium	Chaetomium	13	Pathotroph-Saprotroph-Symbiotroph	Animal Pathogen-Dung Saprotroph-Endophyte-Epiphyte-Plant Saprotroph-Wood Saprotroph	Microfungus	Soft Rot	Possible	Saprobic, acting as key decay organisms of plant materials and plant-derived commodities (Cannon & Kirk 2007); Epiphyte detection method-culture (Massimo et al. 2015); Endophyte detection method-culture (Busby et al. 2016, David et al. 2016); Likely opportunistic human pathogen (Irinyi et al. 2015)	b'Seehann G, et al. 1975. List of Fungi in Soft-Rot Tissue Tests. Institute fur Holzbiologie und Holzschutz, Bundesforschungsanstalt fur Forst - und Holzwirtshaft, Hamburg - Lohbrugge, Germany; Cannon PF, Kirk PM. 2007. Fungal Families of the World. CAB International, Cambridge; Bills GF, et al. 2013. Current Opinion in microbiology, 16:549-565; Tedersoo L, et al. 2014. Science 346:1256688; Iriny…
OTU_84	0.0649442	0.0928727	0.00652341	0.00604415	k__Fungi; p__Ascomycota; c__Dothideomycetes; o__Capnodiales; f__Mycosphaerellaceae; g__Cercospora; s__Cercospora	Mycosphaerellaceae	9	Pathotroph-Saprotroph	Plant Pathogen-Undefined Saprotroph	Microfungus	NULL	Probable	Biotrophic, necrotrophic or saprobic on various plant tissues (Cannon & Kirk 2007)	b'Cannon PF, Kirk PM. 2007. Fungal Families of the World. CAB International, Cambridge'
OTU_89	0.0401552	0.076396	0.00565362	0.00884138	k__Fungi; p__Ascomycota; c__Dothideomycetes; o__Capnodiales; f__Mycosphaerellaceae; g__Cercospora; s__Cercospora	Mycosphaerellaceae	9	Pathotroph-Saprotroph	Plant Pathogen-Undefined Saprotroph	Microfungus	NULL	Probable	Biotrophic, necrotrophic or saprobic on various plant tissues (Cannon & Kirk 2007)	b'Cannon PF, Kirk PM. 2007. Fungal Families of the World. CAB International, Cambridge'
OTU_461	0.0114522	0.0540924	0.000144965	0.000753259	k__Fungi; p__Ascomycota; c__Dothideomycetes; o__Capnodiales; f__Mycosphaerellaceae; g__Cercospora; s__Cercospora	Mycosphaerellaceae	9	Pathotroph-Saprotroph	Plant Pathogen-Undefined Saprotroph	Microfungus	NULL	Probable	Biotrophic, necrotrophic or saprobic on various plant tissues (Cannon & Kirk 2007)	b'Cannon PF, Kirk PM. 2007. Fungal Families of the World. CAB International, Cambridge'
OTU_781	0.00173958	0.00762474	0	0	k__Fungi; p__Ascomycota; c__Dothideomycetes; o__Capnodiales; f__Mycosphaerellaceae; g__Cercospora; s__Cercospora	Mycosphaerellaceae	9	Pathotroph-Saprotroph	Plant Pathogen-Undefined Saprotroph	Microfungus	NULL	Probable	Biotrophic, necrotrophic or saprobic on various plant tissues (Cannon & Kirk 2007)	b'Cannon PF, Kirk PM. 2007. Fungal Families of the World. CAB International, Cambridge'
OTU_389	0.0049288	0.0225784	0	0	k__Fungi; p__Ascomycota; c__Eurotiomycetes; o__Chaetothyriales; f__Chaetothyriaceae; g__Ceramothyrium; s__Ceramothyrium	Ceramothyrium	13	Saprotroph	Undefined Saprotroph	NULL	NULL	Probable	NULL	b'Tedersoo L, et al. 2014. Science 346:1256688'
OTU_1576	0.000144965	0.000753259	0	0	k__Fungi; p__Ascomycota; c__Eurotiomycetes; o__Chaetothyriales; f__Chaetothyriaceae; g__Ceramothyrium; s__Ceramothyrium	Ceramothyrium	13	Saprotroph	Undefined Saprotroph	NULL	NULL	Probable	NULL	b'Tedersoo L, et al. 2014. Science 346:1256688'
OTU_2038	0.00028993	0.00150652	0	0	k__Fungi; p__Ascomycota; c__Leotiomycetes; o__Helotiales; f__Dermateaceae; g__Cashiella; s__Cashiella	Cashiella	13	Saprotroph	Undefined Saprotroph	NULL	NULL	Probable	NULL	b'Tedersoo L, et al. 2014. Science 346:1256688'
OTU_1035	0.00101475	0.00369611	0	0	k__Fungi; p__Ascomycota; c__Dothideomycetes; o__Capnodiales; f__Mycosphaerellaceae; g__Caryophylloseptoria; s__Caryophylloseptoria	Mycosphaerellaceae	9	Pathotroph-Saprotroph	Plant Pathogen-Undefined Saprotroph	Microfungus	NULL	Probable	Biotrophic, necrotrophic or saprobic on various plant tissues (Cannon & Kirk 2007)	b'Cannon PF, Kirk PM. 2007. Fungal Families of the World. CAB International, Cambridge'
OTU_54	0.110463	0.124041	0.012322	0.0173928	k__Fungi; p__Ascomycota; c__Saccharomycetes; o__Saccharomycetales; f__Incertae_sedis_Saccharomycetales; g__Candida; s__Candida	Saccharomycetales	7	Saprotroph	Undefined Saprotroph	Yeast	NULL	Possible	NULL	b'Sterkenburg E, et al. 2015. New Phytologist 207:1145-1158'
OTU_273	0.0137716	0.0464688	0.00130468	0.00307043	k__Fungi; p__Ascomycota; c__Saccharomycetes; o__Saccharomycetales; f__Incertae_sedis_Saccharomycetales; g__Candida; s__Candida	Saccharomycetales	7	Saprotroph	Undefined Saprotroph	Yeast	NULL	Possible	NULL	b'Sterkenburg E, et al. 2015. New Phytologist 207:1145-1158'
OTU_440	0.00391405	0.0136021	0.000144965	0.000753259	k__Fungi; p__Ascomycota; c__Saccharomycetes; o__Saccharomycetales; f__Incertae_sedis_Saccharomycetales; g__Candida; s__Candida	Saccharomycetales	7	Saprotroph	Undefined Saprotroph	Yeast	NULL	Possible	NULL	b'Sterkenburg E, et al. 2015. New Phytologist 207:1145-1158'
OTU_498	0.00681334	0.026934	0.000434894	0.0012535	k__Fungi; p__Ascomycota; c__Saccharomycetes; o__Saccharomycetales; f__Incertae_sedis_Saccharomycetales; g__Candida; s__Candida	Saccharomycetales	7	Saprotroph	Undefined Saprotroph	Yeast	NULL	Possible	NULL	b'Sterkenburg E, et al. 2015. New Phytologist 207:1145-1158'
OTU_866	0.00144965	0.00345818	0.00028993	0.00104458	k__Fungi; p__Ascomycota; c__Saccharomycetes; o__Saccharomycetales; f__Incertae_sedis_Saccharomycetales; g__Candida; s__Candida	Saccharomycetales	7	Saprotroph	Undefined Saprotroph	Yeast	NULL	Possible	NULL	b'Sterkenburg E, et al. 2015. New Phytologist 207:1145-1158'
OTU_938	0.000579859	0.00301304	0	0	k__Fungi; p__Ascomycota; c__Saccharomycetes; o__Saccharomycetales; f__Incertae_sedis_Saccharomycetales; g__Candida; s__Candida	Saccharomycetales	7	Saprotroph	Undefined Saprotroph	Yeast	NULL	Possible	NULL	b'Sterkenburg E, et al. 2015. New Phytologist 207:1145-1158'
OTU_1407	0.00028993	0.00150652	0	0	k__Fungi; p__Ascomycota; c__Saccharomycetes; o__Saccharomycetales; f__Incertae_sedis_Saccharomycetales; g__Candida; s__Candida	Saccharomycetales	7	Saprotroph	Undefined Saprotroph	Yeast	NULL	Possible	NULL	b'Sterkenburg E, et al. 2015. New Phytologist 207:1145-1158'
OTU_1570	0	0	0	0	k__Fungi; p__Ascomycota; c__Saccharomycetes; o__Saccharomycetales; f__Incertae_sedis_Saccharomycetales; g__Candida; s__Candida	Saccharomycetales	7	Saprotroph	Undefined Saprotroph	Yeast	NULL	Possible	NULL	b'Sterkenburg E, et al. 2015. New Phytologist 207:1145-1158'
OTU_1761	0.00028993	0.00150652	0	0	k__Fungi; p__Ascomycota; c__Saccharomycetes; o__Saccharomycetales; f__Incertae_sedis_Saccharomycetales; g__Candida; s__Candida	Saccharomycetales	7	Saprotroph	Undefined Saprotroph	Yeast	NULL	Possible	NULL	b'Sterkenburg E, et al. 2015. New Phytologist 207:1145-1158'
OTU_1844	0	0	0.000869789	0.00225978	k__Fungi; p__Ascomycota; c__Dothideomycetes; o__Botryosphaeriales; f__Incertae_sedis_Botryosphaeriales; g__Camarosporium; s__Camarosporium	Camarosporium	13	Pathotroph-Symbiotroph	Endophyte-Plant Pathogen	Microfungus	NULL	Possible	Endophyte detection method-culture (Del Olmo-Ruiz & Arnold 2014); Endophyte host - Chenipodiaceae	b'Costa IPMW, et al. 2012. Mycotaxon 119:26; Del Olmo-Ruiz M, Arnold AE. 2014. Mycologia 106:8-21; http://www.apsnet.org/publications/commonnames/Pages/default.aspx'
OTU_369	0.00942271	0.0365604	0.000434894	0.00165822	k__Fungi; p__Basidiomycota; c__Agaricomycetes; o__Agaricales; f__Incertae_sedis_Agaricales; g__Camarophyllopsis; s__Camarophyllopsis	Camarophyllopsis	13	Saprotroph	Soil Saprotroph	Agaricoid	NULL	Probable	Unpleasant odor	b'Herink J. 1958. Sborn\xc3\xadk Severocesk\xc3\xa9ho Musea 1:53-86'
OTU_2021	0.00028993	0.00150652	0	0	k__Fungi; p__Basidiomycota; c__Agaricomycetes; o__Agaricales; f__Incertae_sedis_Agaricales; g__Camarophyllopsis; s__Camarophyllopsis	Camarophyllopsis	13	Saprotroph	Soil Saprotroph	Agaricoid	NULL	Probable	Unpleasant odor	b'Herink J. 1958. Sborn\xc3\xadk Severocesk\xc3\xa9ho Musea 1:53-86'
OTU_1561	0	0	0.000144965	0.000753259	k__Fungi; p__Basidiomycota; c__Dacrymycetes; o__Dacrymycetales; f__Dacrymycetaceae; g__Calocera; s__Calocera	Calocera	13	Saprotroph	Wood Saprotroph	Clavarioid	Brown Rot	Probable	NULL	b'Tedersoo L, et al. 2014. Science 346:1256688; Nagy LG et al. 2016. Molecular Biology and Evolution 33:959-970'
OTU_476	0.00144965	0.00309873	0.00275433	0.0064966	k__Fungi; p__Ascomycota; c__Sordariomycetes; o__Hypocreales; f__Incertae_sedis_Hypocreales; g__Calcarisporium; s__Calcarisporium	Calcarisporium	13	Pathotroph	Fungal Parasite	NULL	NULL	Probable	NULL	b'Tedersoo L, et al. 2014. Science 346:1256688'
OTU_1068	0.00115972	0.00602607	0	0	k__Fungi; p__Ascomycota; c__Eurotiomycetes; o__Eurotiales; f__Trichocomaceae; g__Byssochlamys; s__Byssochlamys	Byssochlamys	13	Saprotroph	Undefined Saprotroph	NULL	NULL	Probable	NULL	b'Tedersoo L, et al. 2014. Science 346:1256688'
OTU_883	0.00101475	0.00318211	0.000144965	0.000753259	k__Fungi; p__Basidiomycota; c__Tremellomycetes; o__Tremellales; f__Incertae_sedis_Tremellales; g__Bulleromyces; s__Bulleromyces	Tremellales	7	Pathotroph-Saprotroph-Symbiotroph	Fungal Parasite-Undefined Saprotroph	Tremelloid-Yeast	NULL	Possible	The order contains both teleomorphic and anamorphic species, most of the latter being yeasts	b'Sterkenburg E, et al. 2015. New Phytologist 207:1145-1158'
OTU_213	0.0127569	0.0394791	0.00260936	0.00460564	k__Fungi; p__Basidiomycota; c__Tremellomycetes; o__Tremellales; f__Incertae_sedis_Tremellales; g__Bullera; s__Bullera	Tremellales	7	Pathotroph-Saprotroph-Symbiotroph	Fungal Parasite-Undefined Saprotroph	Tremelloid-Yeast	NULL	Possible	The order contains both teleomorphic and anamorphic species, most of the latter being yeasts	b'Sterkenburg E, et al. 2015. New Phytologist 207:1145-1158'
OTU_488	0.00724824	0.0257739	0.000724824	0.00189182	k__Fungi; p__Ascomycota; c__Dothideomycetes; o__Pleosporales; f__Pleosporaceae; g__Bipolaris; s__Bipolaris	Bipolaris	13	Pathotroph	Plant Pathogen	NULL	NULL	Probable	NULL	b'Tedersoo L, et al. 2014. Science 346:1256688'
OTU_501	0.00376908	0.0114619	0.00144965	0.00345818	k__Fungi; p__Ascomycota; c__Dothideomycetes; o__Pleosporales; f__Pleosporaceae; g__Bipolaris; s__Cochliobolus	Bipolaris	13	Pathotroph	Plant Pathogen	NULL	NULL	Probable	NULL	b'Tedersoo L, et al. 2014. Science 346:1256688'
OTU_586	0.00594355	0.0194606	0.000434894	0.00165822	k__Fungi; p__Ascomycota; c__Dothideomycetes; o__Pleosporales; f__Pleosporaceae; g__Bipolaris; s__Bipolaris	Bipolaris	13	Pathotroph	Plant Pathogen	NULL	NULL	Probable	NULL	b'Tedersoo L, et al. 2014. Science 346:1256688'
OTU_366	0.0049288	0.0225262	0	0	k__Fungi; p__Ascomycota; c__Sordariomycetes; o__Hypocreales; f__Cordycipitaceae; g__Beauveria; s__Beauveria	Beauveria	13	Pathotroph	Animal Pathogen	NULL	NULL	Probable	NULL	b'Tedersoo L, et al. 2014. Science 346:1256688'
OTU_261	0.00811802	0.0302193	0.000579859	0.00178498	k__Fungi; p__Ascomycota; c__Sordariomycetes; o__Xylariales; f__Amphisphaeriaceae; g__Bartalinia; s__Bartalinia	Amphisphaeriaceae	9	Saprotroph	Undefined Saprotroph	NULL	NULL	Possible	Saprobes or weak parasites of leaves, stems, etc., often appearing as secondary colonizers following damage to plants by other agents (Cannon & Kirk 2007)	b'Cannon PF, Kirk PM. 2007. Fungal Families of the World. CAB International, Cambridge'
OTU_890	0.000869787	0.00381236	0	0	k__Fungi; p__Ascomycota; c__Saccharomycetes; o__Saccharomycetales; f__Incertae_sedis_Saccharomycetales; g__Barnettozyma; s__Barnettozyma	Saccharomycetales	7	Saprotroph	Undefined Saprotroph	Yeast	NULL	Possible	NULL	b'Sterkenburg E, et al. 2015. New Phytologist 207:1145-1158'
OTU_931	0.791652	0.843462	1.89106	2.05034	k__Fungi; p__Ascomycota; c__Dothideomycetes; o__Dothideales; f__Dothioraceae; g__Aureobasidium; s__Aureobasidium	Aureobasidium	13	Pathotroph-Saprotroph-Symbiotroph	Animal Pathogen-Endophyte-Epiphyte-Plant Pathogen-Undefined Saprotroph	Facultative Yeast	NULL	Possible	NULL	b'Costa IPMW, et al. 2012. Mycotaxon 119:26; Tedersoo L, et al. 2014. Science 346:1256688; Wachowska U, Glowacka K. 2014. Biocontrol 59:pp 635-645; Irinyia L, Lacknerb M, de Hoog GS, Meyer W. 2016. Fungal Biology 120:125-136; http://www.apsnet.org/publications/commonnames/Pages/default.aspx'
OTU_1857	0.0323271	0.0412312	0.0572611	0.0592715	k__Fungi; p__Ascomycota; c__Dothideomycetes; o__Dothideales; f__Dothioraceae; g__Aureobasidium; s__Aureobasidium	Aureobasidium	13	Pathotroph-Saprotroph-Symbiotroph	Animal Pathogen-Endophyte-Epiphyte-Plant Pathogen-Undefined Saprotroph	Facultative Yeast	NULL	Possible	NULL	b'Costa IPMW, et al. 2012. Mycotaxon 119:26; Tedersoo L, et al. 2014. Science 346:1256688; Wachowska U, Glowacka K. 2014. Biocontrol 59:pp 635-645; Irinyia L, Lacknerb M, de Hoog GS, Meyer W. 2016. Fungal Biology 120:125-136; http://www.apsnet.org/publications/commonnames/Pages/default.aspx'
OTU_779	0.00173958	0.00829111	0	0	k__Fungi; p__Ascomycota; c__Sordariomycetes; o__Xylariales; f__Xylariaceae; g__Astrocystis; s__Astrocystis	Astrocystis	13	Saprotroph	Undefined Saprotroph	NULL	NULL	Probable	NULL	b'Tedersoo L, et al. 2014. Science 346:1256688'
OTU_46	0.161636	0.20433	0.0113072	0.00770162	k__Fungi; p__Ascomycota; c__Eurotiomycetes; o__Eurotiales; f__Trichocomaceae; g__Aspergillus; s__Aspergillus	Eurotiales	7	Saprotroph	Undefined Saprotroph	Microfungus	NULL	Possible	NULL	b'Sterkenburg E, et al. 2015. New Phytologist 207:1145-1158'
OTU_1848	0.0688582	0.0979791	0.00521872	0.00767607	k__Fungi; p__Ascomycota; c__Eurotiomycetes; o__Eurotiales; f__Trichocomaceae; g__Aspergillus; s__Aspergillus	Eurotiales	7	Saprotroph	Undefined Saprotroph	Microfungus	NULL	Possible	NULL	b'Sterkenburg E, et al. 2015. New Phytologist 207:1145-1158'
OTU_119	0.0324721	0.0828079	0.000869789	0.00198196	k__Fungi; p__Ascomycota; c__Eurotiomycetes; o__Eurotiales; f__Trichocomaceae; g__Aspergillus; s__Aspergillus	Eurotiales	7	Saprotroph	Undefined Saprotroph	Microfungus	NULL	Possible	NULL	b'Sterkenburg E, et al. 2015. New Phytologist 207:1145-1158'
OTU_182	0.0252239	0.0788534	0.00159461	0.00292482	k__Fungi; p__Ascomycota; c__Eurotiomycetes; o__Eurotiales; f__Trichocomaceae; g__Aspergillus; s__Aspergillus	Eurotiales	7	Saprotroph	Undefined Saprotroph	Microfungus	NULL	Possible	NULL	b'Sterkenburg E, et al. 2015. New Phytologist 207:1145-1158'
OTU_229	0.016526	0.0579768	0.00028993	0.00150652	k__Fungi; p__Ascomycota; c__Eurotiomycetes; o__Eurotiales; f__Trichocomaceae; g__Aspergillus; s__Aspergillus	Eurotiales	7	Saprotroph	Undefined Saprotroph	Microfungus	NULL	Possible	NULL	b'Sterkenburg E, et al. 2015. New Phytologist 207:1145-1158'
OTU_186	0.0142065	0.0304954	0.00333419	0.0106199	k__Fungi; p__Ascomycota; c__Eurotiomycetes; o__Eurotiales; f__Trichocomaceae; g__Aspergillus; s__Aspergillus	Eurotiales	7	Saprotroph	Undefined Saprotroph	Microfungus	NULL	Possible	NULL	b'Sterkenburg E, et al. 2015. New Phytologist 207:1145-1158'
OTU_509	0.00318922	0.0165717	0	0	k__Fungi; p__Ascomycota; c__Eurotiomycetes; o__Eurotiales; f__Trichocomaceae; g__Aspergillus; s__Aspergillus	Eurotiales	7	Saprotroph	Undefined Saprotroph	Microfungus	NULL	Possible	NULL	b'Sterkenburg E, et al. 2015. New Phytologist 207:1145-1158'
OTU_662	0.00217447	0.0112989	0	0	k__Fungi; p__Ascomycota; c__Eurotiomycetes; o__Eurotiales; f__Trichocomaceae; g__Aspergillus; s__Aspergillus	Eurotiales	7	Saprotroph	Undefined Saprotroph	Microfungus	NULL	Possible	NULL	b'Sterkenburg E, et al. 2015. New Phytologist 207:1145-1158'
OTU_2004	0.00188454	0.00829374	0.000144965	0.000753259	k__Fungi; p__Ascomycota; c__Eurotiomycetes; o__Eurotiales; f__Trichocomaceae; g__Aspergillus; s__Aspergillus	Eurotiales	7	Saprotroph	Undefined Saprotroph	Microfungus	NULL	Possible	NULL	b'Sterkenburg E, et al. 2015. New Phytologist 207:1145-1158'
OTU_952	0.00028993	0.00104458	0	0	k__Fungi; p__Ascomycota; c__Eurotiomycetes; o__Eurotiales; f__Trichocomaceae; g__Aspergillus; s__Aspergillus	Eurotiales	7	Saprotroph	Undefined Saprotroph	Microfungus	NULL	Possible	NULL	b'Sterkenburg E, et al. 2015. New Phytologist 207:1145-1158'
OTU_1094	0.00028993	0.00150652	0	0	k__Fungi; p__Ascomycota; c__Eurotiomycetes; o__Eurotiales; f__Trichocomaceae; g__Aspergillus; s__Aspergillus	Eurotiales	7	Saprotroph	Undefined Saprotroph	Microfungus	NULL	Possible	NULL	b'Sterkenburg E, et al. 2015. New Phytologist 207:1145-1158'
OTU_1228	0.000144965	0.000753259	0	0	k__Fungi; p__Ascomycota; c__Eurotiomycetes; o__Eurotiales; f__Trichocomaceae; g__Aspergillus; s__Aspergillus	Eurotiales	7	Saprotroph	Undefined Saprotroph	Microfungus	NULL	Possible	NULL	b'Sterkenburg E, et al. 2015. New Phytologist 207:1145-1158'
OTU_1699	0.000144965	0.000753259	0	0	k__Fungi; p__Ascomycota; c__Eurotiomycetes; o__Eurotiales; f__Trichocomaceae; g__Aspergillus; s__Aspergillus	Eurotiales	7	Saprotroph	Undefined Saprotroph	Microfungus	NULL	Possible	NULL	b'Sterkenburg E, et al. 2015. New Phytologist 207:1145-1158'
OTU_1849	0.000144965	0.000753259	0	0	k__Fungi; p__Ascomycota; c__Eurotiomycetes; o__Eurotiales; f__Trichocomaceae; g__Aspergillus; s__Aspergillus	Eurotiales	7	Saprotroph	Undefined Saprotroph	Microfungus	NULL	Possible	NULL	b'Sterkenburg E, et al. 2015. New Phytologist 207:1145-1158'
OTU_1291	0.00028993	0.00150652	0	0	k__Fungi; p__Ascomycota; c__Orbiliomycetes; o__Orbiliales; f__Orbiliaceae; g__Arthrobotrys; s__Arthrobotrys	Arthrobotrys	13	Saprotroph	Undefined Saprotroph	NULL	NULL	Probable	NULL	b'Tedersoo L, et al. 2014. Science 346:1256688'
OTU_907	0	0	0.00101475	0.00455323	k__Fungi; p__Ascomycota; c__Sordariomycetes; o__Incertae_sedis_Sordariomycetes; f__Apiosporaceae; g__Arthrinium; s__Arthrinium	Apiosporaceae	9	Saprotroph	Plant Saprotroph	NULL	NULL	Probable	Saprobic on dead plant parts, especially of palms, grasses etc., also isolated from soil (Cannon & Kirk 2007)	b'Cannon PF, Kirk PM. 2007. Fungal Families of the World. CAB International, Cambridge'
OTU_957	0.00115972	0.00602607	0.000144965	0.000753259	k__Fungi; p__Ascomycota; c__Sordariomycetes; o__Sordariales; f__Lasiosphaeriaceae; g__Apodus; s__Apodus	Apodus	13	Saprotroph	Undefined Saprotroph	NULL	NULL	Probable	NULL	b'Tedersoo L, et al. 2014. Science 346:1256688'
OTU_1582	0.000144965	0.000753259	0	0	k__Fungi; p__Ascomycota; c__Sordariomycetes; o__Xylariales; f__Diatrypaceae; g__Anthostoma; s__Anthostoma	Anthostoma	13	Pathotroph	Plant Pathogen	NULL	NULL	Probable	NULL	b'Tedersoo L, et al. 2014. Science 346:1256688'
OTU_2044	0	0	0	0	k__Fungi; p__Ascomycota; c__Sordariomycetes; o__Xylariales; f__Diatrypaceae; g__Anthostoma; s__Anthostoma	Anthostoma	13	Pathotroph	Plant Pathogen	NULL	NULL	Probable	NULL	b'Tedersoo L, et al. 2014. Science 346:1256688'
OTU_1855	0.00028993	0.00150652	0	0	k__Fungi; p__Ascomycota; c__Leotiomycetes; o__Helotiales; f__Sclerotiniaceae; g__Amphobotrys; s__Amphobotrys	Amphobotrys	13	Pathotroph	Plant Pathogen	NULL	NULL	Probable	NULL	b'Tedersoo L, et al. 2014. Science 346:1256688'
OTU_637	0.00347915	0.0125819	0.000144965	0.000753259	k__Fungi; p__Glomeromycota; c__Glomeromycetes; o__Archaeosporales; f__Ambisporaceae; g__Ambispora; s__Ambispora	Ambispora	13	Symbiotroph	Arbuscular Mycorrhizal	NULL	NULL	Highly Probable	NULL	b'Redecker D, et al. 2013. Mycorrhiza 23:515-531'
OTU_523	0.00304426	0.0143332	0.000724822	0.00266726	k__Fungi; p__Basidiomycota; c__Agaricomycetes; o__Agaricales; f__Amanitaceae; g__Amanita; s__Amanita	Amanita	13	Symbiotroph	Ectomycorrhizal	Agaricoid	NULL	Highly Probable	NULL	b'Rinaldi AC, et al. 2008. Fungal Diversity 33:1-45; Tedersoo L, et al. 2010. Mycorrhiza 20:217-263; http://mycorrhizas.info/ecmf.html'
OTU_1034	0.00347916	0.0120068	0.000144965	0.000753259	k__Fungi; p__Basidiomycota; c__Agaricomycetes; o__Agaricales; f__Amanitaceae; g__Amanita; s__Amanita	Amanita	13	Symbiotroph	Ectomycorrhizal	Agaricoid	NULL	Highly Probable	NULL	b'Rinaldi AC, et al. 2008. Fungal Diversity 33:1-45; Tedersoo L, et al. 2010. Mycorrhiza 20:217-263; http://mycorrhizas.info/ecmf.html'
OTU_1468	0	0	0.000434893	0.00225977	k__Fungi; p__Basidiomycota; c__Agaricomycetes; o__Agaricales; f__Amanitaceae; g__Amanita; s__Amanita	Amanita	13	Symbiotroph	Ectomycorrhizal	Agaricoid	NULL	Highly Probable	NULL	b'Rinaldi AC, et al. 2008. Fungal Diversity 33:1-45; Tedersoo L, et al. 2010. Mycorrhiza 20:217-263; http://mycorrhizas.info/ecmf.html'
OTU_166	0.020585	0.0961295	0.00159461	0.00347705	k__Fungi; p__Ascomycota; c__Dothideomycetes; o__Pleosporales; f__Pleosporaceae; g__Alternaria; s__Alternaria	Alternaria	13	Pathotroph-Saprotroph-Symbiotroph	Animal Pathogen-Endophyte-Plant Pathogen-Wood Saprotroph	Microfungus	Soft Rot	Possible	NULL	b'Duncan CG, Eslyn WE. 1966. Mycologia 58:642-664; Seehann G, et al. 1975. List of Fungi in Soft-Rot Tissue Tests. Institute fur Holzbiologie und Holzschutz, Bundesforschungsanstalt fur Forst - und Holzwirtshaft, Hamburg - Lohbrugge, Germany; Tedersoo L, et al. 2014. Science 346:125688'
OTU_181	0.02044	0.0532847	0.00463887	0.00775527	k__Fungi; p__Ascomycota; c__Dothideomycetes; o__Pleosporales; f__Pleosporaceae; g__Alternaria; s__Alternaria	Alternaria	13	Pathotroph-Saprotroph-Symbiotroph	Animal Pathogen-Endophyte-Plant Pathogen-Wood Saprotroph	Microfungus	Soft Rot	Possible	NULL	b'Duncan CG, Eslyn WE. 1966. Mycologia 58:642-664; Seehann G, et al. 1975. List of Fungi in Soft-Rot Tissue Tests. Institute fur Holzbiologie und Holzschutz, Bundesforschungsanstalt fur Forst - und Holzwirtshaft, Hamburg - Lohbrugge, Germany; Tedersoo L, et al. 2014. Science 346:125688'
OTU_941	0.00115972	0.00182129	0.00217447	0.00438725	k__Fungi; p__Ascomycota; c__Dothideomycetes; o__Pleosporales; f__Pleosporaceae; g__Alternaria; s__Alternaria	Alternaria	13	Pathotroph-Saprotroph-Symbiotroph	Animal Pathogen-Endophyte-Plant Pathogen-Wood Saprotroph	Microfungus	Soft Rot	Possible	NULL	b'Duncan CG, Eslyn WE. 1966. Mycologia 58:642-664; Seehann G, et al. 1975. List of Fungi in Soft-Rot Tissue Tests. Institute fur Holzbiologie und Holzschutz, Bundesforschungsanstalt fur Forst - und Holzwirtshaft, Hamburg - Lohbrugge, Germany; Tedersoo L, et al. 2014. Science 346:125688'
OTU_1772	0.000434894	0.0012535	0.000144965	0.000753259	k__Fungi; p__Ascomycota; c__Dothideomycetes; o__Pleosporales; f__Pleosporaceae; g__Alternaria; s__Alternaria	Alternaria	13	Pathotroph-Saprotroph-Symbiotroph	Animal Pathogen-Endophyte-Plant Pathogen-Wood Saprotroph	Microfungus	Soft Rot	Possible	NULL	b'Duncan CG, Eslyn WE. 1966. Mycologia 58:642-664; Seehann G, et al. 1975. List of Fungi in Soft-Rot Tissue Tests. Institute fur Holzbiologie und Holzschutz, Bundesforschungsanstalt fur Forst - und Holzwirtshaft, Hamburg - Lohbrugge, Germany; Tedersoo L, et al. 2014. Science 346:125688'
OTU_1871	0.000434894	0.00165822	0.000144965	0.000753259	k__Fungi; p__Ascomycota; c__Dothideomycetes; o__Pleosporales; f__Pleosporaceae; g__Alternaria; s__Alternaria	Alternaria	13	Pathotroph-Saprotroph-Symbiotroph	Animal Pathogen-Endophyte-Plant Pathogen-Wood Saprotroph	Microfungus	Soft Rot	Possible	NULL	b'Duncan CG, Eslyn WE. 1966. Mycologia 58:642-664; Seehann G, et al. 1975. List of Fungi in Soft-Rot Tissue Tests. Institute fur Holzbiologie und Holzschutz, Bundesforschungsanstalt fur Forst - und Holzwirtshaft, Hamburg - Lohbrugge, Germany; Tedersoo L, et al. 2014. Science 346:125688'
OTU_1639	0.000434893	0.00225977	0	0	k__Fungi; p__Ascomycota; c__Dothideomycetes; o__Pleosporales; f__Pleosporaceae; g__Alternaria; s__Alternaria	Alternaria	13	Pathotroph-Saprotroph-Symbiotroph	Animal Pathogen-Endophyte-Plant Pathogen-Wood Saprotroph	Microfungus	Soft Rot	Possible	NULL	b'Duncan CG, Eslyn WE. 1966. Mycologia 58:642-664; Seehann G, et al. 1975. List of Fungi in Soft-Rot Tissue Tests. Institute fur Holzbiologie und Holzschutz, Bundesforschungsanstalt fur Forst - und Holzwirtshaft, Hamburg - Lohbrugge, Germany; Tedersoo L, et al. 2014. Science 346:125688'
OTU_270	0.00391404	0.0081958	0.00594355	0.0195814	k__Fungi; p__Ascomycota; c__Dothideomycetes; o__Pleosporales; f__Lophiostomataceae; g__Acrocalymma; s__Acrocalymma	Acrocalymma	13	Saprotroph	Undefined Saprotroph	NULL	NULL	Probable	NULL	b'Tedersoo L, et al. 2014. Science 346:1256688'
OTU_82	0.0558114	0.164317	0.00130468	0.00287212	k__Fungi; p__Ascomycota; c__Sordariomycetes; o__Hypocreales; f__Incertae_sedis_Hypocreales; g__Acremonium; s__Acremonium	Acremonium	13	Pathogen-Saprotroph-Symbiotroph	Animal Pathogen-Endophyte-Fungal Parasite-Plant Pathogen-Wood Saprotroph	Microfungus	Soft Rot	Possible	Endophyte detection method-culture (Hanada et al. 2010, Del Olmo-Ruiz & Arnold 2014); Likely opportunistic human pathogen (Irinyi et al. 2015)	b'Duncan CG, Eslyn WE. 1966. Mycologia 58:642-64; Nilsson T. 1973. Studies on wood degradation and cellulolytic activity of microfungi. No. 104; Worrall JJ, et al. 1997. Mycologia 89: 199-219; Hanada RE, et al. 2010. Fungal Biology 114:901-910; Del Olmo-Ruiz M, Arnold AE. 2014. Mycologia 106:8-21; Tedersoo L, et al. 2014. Science 346:1256688; Irinyi L, et al. 2015. Medical Mycology 53:313-337'
OTU_159	0.0142065	0.0272073	0.00101475	0.00256721	k__Fungi; p__Ascomycota; c__Sordariomycetes; o__Hypocreales; f__Incertae_sedis_Hypocreales; g__Acremonium; s__Acremonium	Acremonium	13	Pathogen-Saprotroph-Symbiotroph	Animal Pathogen-Endophyte-Fungal Parasite-Plant Pathogen-Wood Saprotroph	Microfungus	Soft Rot	Possible	Endophyte detection method-culture (Hanada et al. 2010, Del Olmo-Ruiz & Arnold 2014); Likely opportunistic human pathogen (Irinyi et al. 2015)	b'Duncan CG, Eslyn WE. 1966. Mycologia 58:642-64; Nilsson T. 1973. Studies on wood degradation and cellulolytic activity of microfungi. No. 104; Worrall JJ, et al. 1997. Mycologia 89: 199-219; Hanada RE, et al. 2010. Fungal Biology 114:901-910; Del Olmo-Ruiz M, Arnold AE. 2014. Mycologia 106:8-21; Tedersoo L, et al. 2014. Science 346:1256688; Irinyi L, et al. 2015. Medical Mycology 53:313-337'
OTU_489	0.0024644	0.0128054	0	0	k__Fungi; p__Ascomycota; c__Sordariomycetes; o__Hypocreales; f__Incertae_sedis_Hypocreales; g__Acremonium; s__Acremonium	Acremonium	13	Pathogen-Saprotroph-Symbiotroph	Animal Pathogen-Endophyte-Fungal Parasite-Plant Pathogen-Wood Saprotroph	Microfungus	Soft Rot	Possible	Endophyte detection method-culture (Hanada et al. 2010, Del Olmo-Ruiz & Arnold 2014); Likely opportunistic human pathogen (Irinyi et al. 2015)	b'Duncan CG, Eslyn WE. 1966. Mycologia 58:642-64; Nilsson T. 1973. Studies on wood degradation and cellulolytic activity of microfungi. No. 104; Worrall JJ, et al. 1997. Mycologia 89: 199-219; Hanada RE, et al. 2010. Fungal Biology 114:901-910; Del Olmo-Ruiz M, Arnold AE. 2014. Mycologia 106:8-21; Tedersoo L, et al. 2014. Science 346:1256688; Irinyi L, et al. 2015. Medical Mycology 53:313-337'
OTU_585	0.00217447	0.0105436	0	0	k__Fungi; p__Ascomycota; c__Sordariomycetes; o__Hypocreales; f__Incertae_sedis_Hypocreales; g__Acremonium; s__Acremonium	Acremonium	13	Pathogen-Saprotroph-Symbiotroph	Animal Pathogen-Endophyte-Fungal Parasite-Plant Pathogen-Wood Saprotroph	Microfungus	Soft Rot	Possible	Endophyte detection method-culture (Hanada et al. 2010, Del Olmo-Ruiz & Arnold 2014); Likely opportunistic human pathogen (Irinyi et al. 2015)	b'Duncan CG, Eslyn WE. 1966. Mycologia 58:642-64; Nilsson T. 1973. Studies on wood degradation and cellulolytic activity of microfungi. No. 104; Worrall JJ, et al. 1997. Mycologia 89: 199-219; Hanada RE, et al. 2010. Fungal Biology 114:901-910; Del Olmo-Ruiz M, Arnold AE. 2014. Mycologia 106:8-21; Tedersoo L, et al. 2014. Science 346:1256688; Irinyi L, et al. 2015. Medical Mycology 53:313-337'
OTU_659	0.00260937	0.0135587	0	0	k__Fungi; p__Ascomycota; c__Sordariomycetes; o__Hypocreales; f__Incertae_sedis_Hypocreales; g__Acremonium; s__Acremonium	Acremonium	13	Pathogen-Saprotroph-Symbiotroph	Animal Pathogen-Endophyte-Fungal Parasite-Plant Pathogen-Wood Saprotroph	Microfungus	Soft Rot	Possible	Endophyte detection method-culture (Hanada et al. 2010, Del Olmo-Ruiz & Arnold 2014); Likely opportunistic human pathogen (Irinyi et al. 2015)	b'Duncan CG, Eslyn WE. 1966. Mycologia 58:642-64; Nilsson T. 1973. Studies on wood degradation and cellulolytic activity of microfungi. No. 104; Worrall JJ, et al. 1997. Mycologia 89: 199-219; Hanada RE, et al. 2010. Fungal Biology 114:901-910; Del Olmo-Ruiz M, Arnold AE. 2014. Mycologia 106:8-21; Tedersoo L, et al. 2014. Science 346:1256688; Irinyi L, et al. 2015. Medical Mycology 53:313-337'
OTU_1906	0	0	0	0	k__Fungi; p__Ascomycota; c__Sordariomycetes; o__Hypocreales; f__Incertae_sedis_Hypocreales; g__Acremonium; s__Acremonium	Acremonium	13	Pathogen-Saprotroph-Symbiotroph	Animal Pathogen-Endophyte-Fungal Parasite-Plant Pathogen-Wood Saprotroph	Microfungus	Soft Rot	Possible	Endophyte detection method-culture (Hanada et al. 2010, Del Olmo-Ruiz & Arnold 2014); Likely opportunistic human pathogen (Irinyi et al. 2015)	b'Duncan CG, Eslyn WE. 1966. Mycologia 58:642-64; Nilsson T. 1973. Studies on wood degradation and cellulolytic activity of microfungi. No. 104; Worrall JJ, et al. 1997. Mycologia 89: 199-219; Hanada RE, et al. 2010. Fungal Biology 114:901-910; Del Olmo-Ruiz M, Arnold AE. 2014. Mycologia 106:8-21; Tedersoo L, et al. 2014. Science 346:1256688; Irinyi L, et al. 2015. Medical Mycology 53:313-337'
OTU_1838	0	0	0	0	k__Fungi; p__Ascomycota; c__Sordariomycetes; o__Hypocreales; f__Incertae_sedis_Hypocreales; g__Acremonium; s__Acremonium	Acremonium	13	Pathogen-Saprotroph-Symbiotroph	Animal Pathogen-Endophyte-Fungal Parasite-Plant Pathogen-Wood Saprotroph	Microfungus	Soft Rot	Possible	Endophyte detection method-culture (Hanada et al. 2010, Del Olmo-Ruiz & Arnold 2014); Likely opportunistic human pathogen (Irinyi et al. 2015)	b'Duncan CG, Eslyn WE. 1966. Mycologia 58:642-64; Nilsson T. 1973. Studies on wood degradation and cellulolytic activity of microfungi. No. 104; Worrall JJ, et al. 1997. Mycologia 89: 199-219; Hanada RE, et al. 2010. Fungal Biology 114:901-910; Del Olmo-Ruiz M, Arnold AE. 2014. Mycologia 106:8-21; Tedersoo L, et al. 2014. Science 346:1256688; Irinyi L, et al. 2015. Medical Mycology 53:313-337'
OTU_1160	0.000144965	0.000753259	0	0	k__Fungi; p__Basidiomycota; c__Agaricomycetes; o__Russulales; f__Russulaceae; g__; s__	Russulaceae	9	Symbiotroph	Ectomycorrhizal	Agaricoid-Corticioid-Gasteroid-Secotioid	NULL	Probable	The genera Lactarius, Lactifluus, Multifurca and Russula form a mutualistic ectomycorrhizal root symbiosis with trees and shrubs, while the corticioid species in Boidinia, Gloeopeniophorella, and Pseudoxenasma are saprotrophic, wood-degrading fungi.	b'Larsson E, K-H Larsson. 2003. Mycologia 95:1037-1065'
OTU_859	0.00115972	0.00356997	0	0	k__Fungi; p__Glomeromycota; c__Glomeromycetes; o__; f__; g__; s__	Glomeromycota	3	Symbiotroph	Arbuscular Mycorrhizal	NULL	NULL	Highly Probable	NULL	b'Redecker D, et al. 2013. Mycorrhiza 23:515-531'
OTU_984	0.00130468	0.00497467	0	0	k__Fungi; p__Glomeromycota; c__; o__; f__; g__; s__	Glomeromycota	3	Symbiotroph	Arbuscular Mycorrhizal	NULL	NULL	Highly Probable	NULL	b'Redecker D, et al. 2013. Mycorrhiza 23:515-531'
OTU_1572	0	0	0	0	k__Fungi; p__Glomeromycota; c__; o__; f__; g__; s__	Glomeromycota	3	Symbiotroph	Arbuscular Mycorrhizal	NULL	NULL	Highly Probable	NULL	b'Redecker D, et al. 2013. Mycorrhiza 23:515-531'
OTU_1750	0.000144965	0.000753259	0	0	k__Fungi; p__Glomeromycota; c__; o__; f__; g__; s__	Glomeromycota	3	Symbiotroph	Arbuscular Mycorrhizal	NULL	NULL	Highly Probable	NULL	b'Redecker D, et al. 2013. Mycorrhiza 23:515-531'
OTU_27	0.468961	2.3816	0.00028993	0.00150652	k__Fungi; p__Glomeromycota; c__Glomeromycetes; o__Glomerales; f__; g__; s__	Glomerales	7	Symbiotroph	Arbuscular Mycorrhizal	NULL	NULL	Highly Probable	NULL	b'Redecker D, et al. 2013. Mycorrhiza 23:515-531'
OTU_427	0.00362412	0.00840353	0.000724824	0.00307753	k__Fungi; p__Glomeromycota; c__Glomeromycetes; o__Glomerales; f__; g__; s__	Glomerales	7	Symbiotroph	Arbuscular Mycorrhizal	NULL	NULL	Highly Probable	NULL	b'Redecker D, et al. 2013. Mycorrhiza 23:515-531'
OTU_909	0.00275433	0.0115812	0.000144965	0.000753259	k__Fungi; p__Glomeromycota; c__Glomeromycetes; o__Glomerales; f__; g__; s__	Glomerales	7	Symbiotroph	Arbuscular Mycorrhizal	NULL	NULL	Highly Probable	NULL	b'Redecker D, et al. 2013. Mycorrhiza 23:515-531'
OTU_799	0.00159461	0.00330325	0.000579859	0.00141694	k__Fungi; p__Glomeromycota; c__Glomeromycetes; o__Glomerales; f__; g__; s__	Glomerales	7	Symbiotroph	Arbuscular Mycorrhizal	NULL	NULL	Highly Probable	NULL	b'Redecker D, et al. 2013. Mycorrhiza 23:515-531'
OTU_1048	0.00130468	0.00473186	0	0	k__Fungi; p__Glomeromycota; c__Glomeromycetes; o__Glomerales; f__; g__; s__	Glomerales	7	Symbiotroph	Arbuscular Mycorrhizal	NULL	NULL	Highly Probable	NULL	b'Redecker D, et al. 2013. Mycorrhiza 23:515-531'
OTU_1239	0.000579857	0.00235436	0.00028993	0.00150652	k__Fungi; p__Glomeromycota; c__Glomeromycetes; o__Glomerales; f__; g__; s__	Glomerales	7	Symbiotroph	Arbuscular Mycorrhizal	NULL	NULL	Highly Probable	NULL	b'Redecker D, et al. 2013. Mycorrhiza 23:515-531'
OTU_874	0.000869789	0.00451956	0	0	k__Fungi; p__Glomeromycota; c__Glomeromycetes; o__Glomerales; f__; g__; s__	Glomerales	7	Symbiotroph	Arbuscular Mycorrhizal	NULL	NULL	Highly Probable	NULL	b'Redecker D, et al. 2013. Mycorrhiza 23:515-531'
OTU_1085	0.0028993	0.0150652	0	0	k__Fungi; p__Glomeromycota; c__Glomeromycetes; o__Glomerales; f__; g__; s__	Glomerales	7	Symbiotroph	Arbuscular Mycorrhizal	NULL	NULL	Highly Probable	NULL	b'Redecker D, et al. 2013. Mycorrhiza 23:515-531'
OTU_897	0.00130468	0.00497467	0	0	k__Fungi; p__Glomeromycota; c__Glomeromycetes; o__Glomerales; f__; g__; s__	Glomerales	7	Symbiotroph	Arbuscular Mycorrhizal	NULL	NULL	Highly Probable	NULL	b'Redecker D, et al. 2013. Mycorrhiza 23:515-531'
OTU_918	0.00101475	0.00369611	0	0	k__Fungi; p__Glomeromycota; c__Glomeromycetes; o__Glomerales; f__; g__; s__	Glomerales	7	Symbiotroph	Arbuscular Mycorrhizal	NULL	NULL	Highly Probable	NULL	b'Redecker D, et al. 2013. Mycorrhiza 23:515-531'
OTU_1148	0.00115971	0.00431703	0.000144965	0.000753259	k__Fungi; p__Glomeromycota; c__Glomeromycetes; o__Glomerales; f__; g__; s__	Glomerales	7	Symbiotroph	Arbuscular Mycorrhizal	NULL	NULL	Highly Probable	NULL	b'Redecker D, et al. 2013. Mycorrhiza 23:515-531'
OTU_1903	0.000869789	0.00331645	0	0	k__Fungi; p__Glomeromycota; c__Glomeromycetes; o__Glomerales; f__; g__; s__	Glomerales	7	Symbiotroph	Arbuscular Mycorrhizal	NULL	NULL	Highly Probable	NULL	b'Redecker D, et al. 2013. Mycorrhiza 23:515-531'
OTU_1136	0.000579857	0.00235436	0	0	k__Fungi; p__Glomeromycota; c__Glomeromycetes; o__Glomerales; f__; g__; s__	Glomerales	7	Symbiotroph	Arbuscular Mycorrhizal	NULL	NULL	Highly Probable	NULL	b'Redecker D, et al. 2013. Mycorrhiza 23:515-531'
OTU_1507	0.000434894	0.00165822	0	0	k__Fungi; p__Glomeromycota; c__Glomeromycetes; o__Glomerales; f__; g__; s__	Glomerales	7	Symbiotroph	Arbuscular Mycorrhizal	NULL	NULL	Highly Probable	NULL	b'Redecker D, et al. 2013. Mycorrhiza 23:515-531'
OTU_1509	0.000144965	0.000753259	0	0	k__Fungi; p__Glomeromycota; c__Glomeromycetes; o__Glomerales; f__; g__; s__	Glomerales	7	Symbiotroph	Arbuscular Mycorrhizal	NULL	NULL	Highly Probable	NULL	b'Redecker D, et al. 2013. Mycorrhiza 23:515-531'
OTU_1475	0	0	0.000144965	0.000753259	k__Fungi; p__Glomeromycota; c__Glomeromycetes; o__Glomerales; f__; g__; s__	Glomerales	7	Symbiotroph	Arbuscular Mycorrhizal	NULL	NULL	Highly Probable	NULL	b'Redecker D, et al. 2013. Mycorrhiza 23:515-531'
OTU_1568	0.000434894	0.00165822	0	0	k__Fungi; p__Glomeromycota; c__Glomeromycetes; o__Glomerales; f__; g__; s__	Glomerales	7	Symbiotroph	Arbuscular Mycorrhizal	NULL	NULL	Highly Probable	NULL	b'Redecker D, et al. 2013. Mycorrhiza 23:515-531'
OTU_1608	0.000144965	0.000753259	0	0	k__Fungi; p__Glomeromycota; c__Glomeromycetes; o__Glomerales; f__; g__; s__	Glomerales	7	Symbiotroph	Arbuscular Mycorrhizal	NULL	NULL	Highly Probable	NULL	b'Redecker D, et al. 2013. Mycorrhiza 23:515-531'
OTU_1621	0.00028993	0.00104458	0	0	k__Fungi; p__Glomeromycota; c__Glomeromycetes; o__Glomerales; f__; g__; s__	Glomerales	7	Symbiotroph	Arbuscular Mycorrhizal	NULL	NULL	Highly Probable	NULL	b'Redecker D, et al. 2013. Mycorrhiza 23:515-531'
OTU_2001	0.000144965	0.000753259	0	0	k__Fungi; p__Glomeromycota; c__Glomeromycetes; o__Glomerales; f__; g__; s__	Glomerales	7	Symbiotroph	Arbuscular Mycorrhizal	NULL	NULL	Highly Probable	NULL	b'Redecker D, et al. 2013. Mycorrhiza 23:515-531'
OTU_2073	0.000144965	0.000753259	0	0	k__Fungi; p__Glomeromycota; c__Glomeromycetes; o__Glomerales; f__; g__; s__	Glomerales	7	Symbiotroph	Arbuscular Mycorrhizal	NULL	NULL	Highly Probable	NULL	b'Redecker D, et al. 2013. Mycorrhiza 23:515-531'
OTU_1793	0	0	0	0	k__Fungi; p__Glomeromycota; c__Glomeromycetes; o__Glomerales; f__; g__; s__	Glomerales	7	Symbiotroph	Arbuscular Mycorrhizal	NULL	NULL	Highly Probable	NULL	b'Redecker D, et al. 2013. Mycorrhiza 23:515-531'
OTU_1897	0	0	0	0	k__Fungi; p__Glomeromycota; c__Glomeromycetes; o__Glomerales; f__; g__; s__	Glomerales	7	Symbiotroph	Arbuscular Mycorrhizal	NULL	NULL	Highly Probable	NULL	b'Redecker D, et al. 2013. Mycorrhiza 23:515-531'
OTU_2010	0	0	0	0	k__Fungi; p__Glomeromycota; c__Glomeromycetes; o__Glomerales; f__; g__; s__	Glomerales	7	Symbiotroph	Arbuscular Mycorrhizal	NULL	NULL	Highly Probable	NULL	b'Redecker D, et al. 2013. Mycorrhiza 23:515-531'
OTU_928	0.0024644	0.0076104	0	0	k__Fungi; p__Glomeromycota; c__Glomeromycetes; o__Glomerales; f__Glomeraceae; g__; s__	Glomeraceae	9	Symbiotroph	Arbuscular Mycorrhizal	NULL	NULL	Highly Probable	NULL	b'Redecker D, et al. 2013. Mycorrhiza 23:515-531'
OTU_1187	0.000579859	0.00208917	0	0	k__Fungi; p__Glomeromycota; c__Glomeromycetes; o__Glomerales; f__Glomeraceae; g__; s__	Glomeraceae	9	Symbiotroph	Arbuscular Mycorrhizal	NULL	NULL	Highly Probable	NULL	b'Redecker D, et al. 2013. Mycorrhiza 23:515-531'
OTU_1091	0.00101475	0.00455323	0	0	k__Fungi; p__Glomeromycota; c__Glomeromycetes; o__Glomerales; f__Glomeraceae; g__; s__	Glomeraceae	9	Symbiotroph	Arbuscular Mycorrhizal	NULL	NULL	Highly Probable	NULL	b'Redecker D, et al. 2013. Mycorrhiza 23:515-531'
OTU_1584	0.000579857	0.00235436	0	0	k__Fungi; p__Glomeromycota; c__Glomeromycetes; o__Glomerales; f__Glomeraceae; g__; s__	Glomeraceae	9	Symbiotroph	Arbuscular Mycorrhizal	NULL	NULL	Highly Probable	NULL	b'Redecker D, et al. 2013. Mycorrhiza 23:515-531'
OTU_1173	0.000434894	0.00165822	0	0	k__Fungi; p__Glomeromycota; c__Glomeromycetes; o__Glomerales; f__Glomeraceae; g__; s__	Glomeraceae	9	Symbiotroph	Arbuscular Mycorrhizal	NULL	NULL	Highly Probable	NULL	b'Redecker D, et al. 2013. Mycorrhiza 23:515-531'
OTU_1446	0.000434894	0.00165822	0	0	k__Fungi; p__Glomeromycota; c__Glomeromycetes; o__Glomerales; f__Glomeraceae; g__; s__	Glomeraceae	9	Symbiotroph	Arbuscular Mycorrhizal	NULL	NULL	Highly Probable	NULL	b'Redecker D, et al. 2013. Mycorrhiza 23:515-531'
OTU_2059	0	0	0	0	k__Fungi; p__Glomeromycota; c__Glomeromycetes; o__Glomerales; f__Glomeraceae; g__; s__	Glomeraceae	9	Symbiotroph	Arbuscular Mycorrhizal	NULL	NULL	Highly Probable	NULL	b'Redecker D, et al. 2013. Mycorrhiza 23:515-531'
OTU_954	0.000724822	0.00376629	0	0	k__Fungi; p__Glomeromycota; c__Glomeromycetes; o__Diversisporales; f__; g__; s__	Diversisporales	7	Symbiotroph	Arbuscular Mycorrhizal	NULL	NULL	Highly Probable	NULL	b'Redecker D, et al. 2013. Mycorrhiza 23:515-531'
OTU_1382	0.00028993	0.00150652	0	0	k__Fungi; p__Glomeromycota; c__Glomeromycetes; o__Diversisporales; f__; g__; s__	Diversisporales	7	Symbiotroph	Arbuscular Mycorrhizal	NULL	NULL	Highly Probable	NULL	b'Redecker D, et al. 2013. Mycorrhiza 23:515-531'
OTU_445	0.00202951	0.00731207	0.00028993	0.00150652	k__Fungi; p__Glomeromycota; c__Glomeromycetes; o__Diversisporales; f__Diversisporaceae; g__; s__	Diversisporaceae	9	Symbiotroph	Arbuscular Mycorrhizal	NULL	NULL	Highly Probable	NULL	b'Redecker D, et al. 2013. Mycorrhiza 23:515-531'
OTU_658	0.00144965	0.00605858	0.00028993	0.00104458	k__Fungi; p__Basidiomycota; c__Agaricomycetes; o__Agaricales; f__Cortinariaceae; g__; s__	Cortinariaceae	9	Symbiotroph	Ectomycorrhizal	Agaricoid	NULL	Probable	Ectomycorrhizal with woody plants, especially Pinaceae, Fagaceae and Salicaceae (Cannon & Kirk 2007)	b'Cannon PF, Kirk PM. 2007. Fungal Families of the World. CAB International, Cambridge'
OTU_1619	0	0	0	0	k__Fungi; p__Basidiomycota; c__Agaricomycetes; o__Agaricales; f__Cortinariaceae; g__; s__	Cortinariaceae	9	Symbiotroph	Ectomycorrhizal	Agaricoid	NULL	Probable	Ectomycorrhizal with woody plants, especially Pinaceae, Fagaceae and Salicaceae (Cannon & Kirk 2007)	b'Cannon PF, Kirk PM. 2007. Fungal Families of the World. CAB International, Cambridge'
OTU_1722	0.000434893	0.00225977	0	0	k__Fungi; p__Basidiomycota; c__Agaricomycetes; o__Thelephorales; f__Bankeraceae; g__; s__	Bankeraceae	9	Symbiotroph	Ectomycorrhizal	Hydnoid	NULL	Probable	Terrestrial, ectomycorrhizal with gymnosperm and angiosperm trees, typically Pinaceae or Fagaceae (Cannon & Kirk 2007)	b'Cannon PF, Kirk PM. 2007. Fungal Families of the World. CAB International, Cambridge'
OTU_1121	0.00028993	0.00104458	0	0	k__Fungi; p__Glomeromycota; c__Glomeromycetes; o__Archaeosporales; f__; g__; s__	Archaeosporales	7	Symbiotroph	Arbuscular Mycorrhizal	NULL	NULL	Highly Probable	NULL	b'Redecker D, et al. 2013. Mycorrhiza 23:515-531'
OTU_2070	0	0	0	0	k__Fungi; p__Glomeromycota; c__Glomeromycetes; o__Archaeosporales; f__; g__; s__	Archaeosporales	7	Symbiotroph	Arbuscular Mycorrhizal	NULL	NULL	Highly Probable	NULL	b'Redecker D, et al. 2013. Mycorrhiza 23:515-531'
OTU_1486	0.000579857	0.00235436	0	0	k__Fungi; p__Glomeromycota; c__Glomeromycetes; o__Archaeosporales; f__Ambisporaceae; g__; s__	Ambisporaceae	9	Symbiotroph	Arbuscular Mycorrhizal	NULL	NULL	Highly Probable	NULL	b'Redecker D, et al. 2013. Mycorrhiza 23:515-531'
OTU_953	0.000434894	0.00165822	0	0	k__Fungi; p__Glomeromycota; c__Glomeromycetes; o__Archaeosporales; f__Ambisporaceae; g__; s__	Ambisporaceae	9	Symbiotroph	Arbuscular Mycorrhizal	NULL	NULL	Highly Probable	NULL	b'Redecker D, et al. 2013. Mycorrhiza 23:515-531'
OTU_2052	0.000144965	0.000753259	0	0	k__Fungi; p__Glomeromycota; c__Glomeromycetes; o__Archaeosporales; f__Ambisporaceae; g__; s__	Ambisporaceae	9	Symbiotroph	Arbuscular Mycorrhizal	NULL	NULL	Highly Probable	NULL	b'Redecker D, et al. 2013. Mycorrhiza 23:515-531'
OTU_972	0.00173957	0.0070631	0.000144965	0.000753259	k__Fungi; p__Ascomycota; c__Leotiomycetes; o__Helotiales; f__Vibrisseaceae; g__; s__	Vibrisseaceae	9	Saprotroph-Symbiotroph	Endophyte-Undefined Saprotroph-Wood Saprotroph	Microfungus	NULL	Possible	Saprobic, usually on wood and bark immersed in fresh water. Some species may be root endophytes (Cannon & Kirk 2007)	b'Cannon PF, Kirk PM. 2007. Fungal Families of the World. CAB International, Cambridge'
OTU_1541	0	0	0.00028993	0.00150652	k__Fungi; p__Basidiomycota; c__Agaricomycetes; o__Thelephorales; f__Thelephoraceae; g__; s__	Thelephoraceae	9	Saprotroph-Symbiotroph	Ectomycorrhizal-Undefined Saprotroph	Clavarioid	NULL	Probable	On the ground, on soil, a few on wood. At least some speices ectomycorrhizal (Cannon & Kirk 2007)	b'Cannon PF, Kirk PM. 2007. Fungal Families of the World. CAB International, Cambridge'
OTU_239	0.0142065	0.0162888	0.00304426	0.00636081	k__Fungi; p__Neocallimastigomycota; c__Neocallimastigomycetes; o__Neocallimastigales; f__Neocallimastigaceae; g__; s__	Neocallimastigaceae	9	Saprotroph-Symbiotroph	Animal Endosymbiont-Plant Saprotroph	Microfungus	NULL	Highly Probable	Obligates anaerobes that live in the rumen and handgun of vertebrate herbivores and metabolize cellulose (Cannon & Kirk 2007)	b'Cannon PF, Kirk PM. 2007. Fungal Families of the World. CAB International, Cambridge'
OTU_1837	0.000144965	0.000753259	0	0	k__Fungi; p__Neocallimastigomycota; c__Neocallimastigomycetes; o__Neocallimastigales; f__Neocallimastigaceae; g__; s__	Neocallimastigaceae	9	Saprotroph-Symbiotroph	Animal Endosymbiont-Plant Saprotroph	Microfungus	NULL	Highly Probable	Obligates anaerobes that live in the rumen and handgun of vertebrate herbivores and metabolize cellulose (Cannon & Kirk 2007)	b'Cannon PF, Kirk PM. 2007. Fungal Families of the World. CAB International, Cambridge'
OTU_902	0.0279782	0.10682	0.000724824	0.00218115	k__Fungi; p__Zygomycota; c__Incertae_sedis_Zygomycota; o__Mortierellales; f__Mortierellaceae; g__; s__	Mortierellaceae	9	Saprotroph-Symbiotroph	Endophyte-Litter Saprotroph-Soil Saprotroph-Undefined Saprotroph	Microfungus	NULL	Possible	Saprobic in soil and thus frequenctly isolated from soil and material contaminated with soil such as hay or rotten silage and spoil tips (Cannon & Kirk 2007)	b'Cannon PF, Kirk PM. 2007. Fungal Families of the World. CAB International, Cambridge; Purahong W, et al. 2016. Molecular Ecology 25:4059-4074'
OTU_237	0.0231944	0.0882043	0.000869789	0.00331645	k__Fungi; p__Zygomycota; c__Incertae_sedis_Zygomycota; o__Mortierellales; f__Mortierellaceae; g__; s__	Mortierellaceae	9	Saprotroph-Symbiotroph	Endophyte-Litter Saprotroph-Soil Saprotroph-Undefined Saprotroph	Microfungus	NULL	Possible	Saprobic in soil and thus frequenctly isolated from soil and material contaminated with soil such as hay or rotten silage and spoil tips (Cannon & Kirk 2007)	b'Cannon PF, Kirk PM. 2007. Fungal Families of the World. CAB International, Cambridge; Purahong W, et al. 2016. Molecular Ecology 25:4059-4074'
OTU_211	0.0130468	0.050499	0	0	k__Fungi; p__Zygomycota; c__Incertae_sedis_Zygomycota; o__Mortierellales; f__Mortierellaceae; g__; s__	Mortierellaceae	9	Saprotroph-Symbiotroph	Endophyte-Litter Saprotroph-Soil Saprotroph-Undefined Saprotroph	Microfungus	NULL	Possible	Saprobic in soil and thus frequenctly isolated from soil and material contaminated with soil such as hay or rotten silage and spoil tips (Cannon & Kirk 2007)	b'Cannon PF, Kirk PM. 2007. Fungal Families of the World. CAB International, Cambridge; Purahong W, et al. 2016. Molecular Ecology 25:4059-4074'
OTU_651	0.0126119	0.0474222	0.00028993	0.00104458	k__Fungi; p__Zygomycota; c__Incertae_sedis_Zygomycota; o__Mortierellales; f__Mortierellaceae; g__; s__	Mortierellaceae	9	Saprotroph-Symbiotroph	Endophyte-Litter Saprotroph-Soil Saprotroph-Undefined Saprotroph	Microfungus	NULL	Possible	Saprobic in soil and thus frequenctly isolated from soil and material contaminated with soil such as hay or rotten silage and spoil tips (Cannon & Kirk 2007)	b'Cannon PF, Kirk PM. 2007. Fungal Families of the World. CAB International, Cambridge; Purahong W, et al. 2016. Molecular Ecology 25:4059-4074'
OTU_751	0.0118871	0.0205536	0.000724824	0.00189182	k__Fungi; p__Zygomycota; c__Incertae_sedis_Zygomycota; o__Mortierellales; f__Mortierellaceae; g__; s__	Mortierellaceae	9	Saprotroph-Symbiotroph	Endophyte-Litter Saprotroph-Soil Saprotroph-Undefined Saprotroph	Microfungus	NULL	Possible	Saprobic in soil and thus frequenctly isolated from soil and material contaminated with soil such as hay or rotten silage and spoil tips (Cannon & Kirk 2007)	b'Cannon PF, Kirk PM. 2007. Fungal Families of the World. CAB International, Cambridge; Purahong W, et al. 2016. Molecular Ecology 25:4059-4074'
OTU_307	0.00913278	0.0156562	0.000144965	0.000753259	k__Fungi; p__Zygomycota; c__Incertae_sedis_Zygomycota; o__Mortierellales; f__Mortierellaceae; g__; s__	Mortierellaceae	9	Saprotroph-Symbiotroph	Endophyte-Litter Saprotroph-Soil Saprotroph-Undefined Saprotroph	Microfungus	NULL	Possible	Saprobic in soil and thus frequenctly isolated from soil and material contaminated with soil such as hay or rotten silage and spoil tips (Cannon & Kirk 2007)	b'Cannon PF, Kirk PM. 2007. Fungal Families of the World. CAB International, Cambridge; Purahong W, et al. 2016. Molecular Ecology 25:4059-4074'
OTU_628	0.00231944	0.00922787	0	0	k__Fungi; p__Zygomycota; c__Incertae_sedis_Zygomycota; o__Mortierellales; f__Mortierellaceae; g__; s__	Mortierellaceae	9	Saprotroph-Symbiotroph	Endophyte-Litter Saprotroph-Soil Saprotroph-Undefined Saprotroph	Microfungus	NULL	Possible	Saprobic in soil and thus frequenctly isolated from soil and material contaminated with soil such as hay or rotten silage and spoil tips (Cannon & Kirk 2007)	b'Cannon PF, Kirk PM. 2007. Fungal Families of the World. CAB International, Cambridge; Purahong W, et al. 2016. Molecular Ecology 25:4059-4074'
OTU_1095	0.0024644	0.0101341	0.000144965	0.000753259	k__Fungi; p__Zygomycota; c__Incertae_sedis_Zygomycota; o__Mortierellales; f__Mortierellaceae; g__; s__	Mortierellaceae	9	Saprotroph-Symbiotroph	Endophyte-Litter Saprotroph-Soil Saprotroph-Undefined Saprotroph	Microfungus	NULL	Possible	Saprobic in soil and thus frequenctly isolated from soil and material contaminated with soil such as hay or rotten silage and spoil tips (Cannon & Kirk 2007)	b'Cannon PF, Kirk PM. 2007. Fungal Families of the World. CAB International, Cambridge; Purahong W, et al. 2016. Molecular Ecology 25:4059-4074'
OTU_898	0.000724822	0.00376629	0	0	k__Fungi; p__Zygomycota; c__Incertae_sedis_Zygomycota; o__Mortierellales; f__Mortierellaceae; g__; s__	Mortierellaceae	9	Saprotroph-Symbiotroph	Endophyte-Litter Saprotroph-Soil Saprotroph-Undefined Saprotroph	Microfungus	NULL	Possible	Saprobic in soil and thus frequenctly isolated from soil and material contaminated with soil such as hay or rotten silage and spoil tips (Cannon & Kirk 2007)	b'Cannon PF, Kirk PM. 2007. Fungal Families of the World. CAB International, Cambridge; Purahong W, et al. 2016. Molecular Ecology 25:4059-4074'
OTU_1361	0	0	0.000144965	0.000753259	k__Fungi; p__Zygomycota; c__Incertae_sedis_Zygomycota; o__Mortierellales; f__Mortierellaceae; g__; s__	Mortierellaceae	9	Saprotroph-Symbiotroph	Endophyte-Litter Saprotroph-Soil Saprotroph-Undefined Saprotroph	Microfungus	NULL	Possible	Saprobic in soil and thus frequenctly isolated from soil and material contaminated with soil such as hay or rotten silage and spoil tips (Cannon & Kirk 2007)	b'Cannon PF, Kirk PM. 2007. Fungal Families of the World. CAB International, Cambridge; Purahong W, et al. 2016. Molecular Ecology 25:4059-4074'
OTU_1293	0.00028993	0.00150652	0	0	k__Fungi; p__Zygomycota; c__Incertae_sedis_Zygomycota; o__Mortierellales; f__Mortierellaceae; g__; s__	Mortierellaceae	9	Saprotroph-Symbiotroph	Endophyte-Litter Saprotroph-Soil Saprotroph-Undefined Saprotroph	Microfungus	NULL	Possible	Saprobic in soil and thus frequenctly isolated from soil and material contaminated with soil such as hay or rotten silage and spoil tips (Cannon & Kirk 2007)	b'Cannon PF, Kirk PM. 2007. Fungal Families of the World. CAB International, Cambridge; Purahong W, et al. 2016. Molecular Ecology 25:4059-4074'
OTU_1536	0.000724824	0.00307753	0	0	k__Fungi; p__Zygomycota; c__Incertae_sedis_Zygomycota; o__Mortierellales; f__Mortierellaceae; g__; s__	Mortierellaceae	9	Saprotroph-Symbiotroph	Endophyte-Litter Saprotroph-Soil Saprotroph-Undefined Saprotroph	Microfungus	NULL	Possible	Saprobic in soil and thus frequenctly isolated from soil and material contaminated with soil such as hay or rotten silage and spoil tips (Cannon & Kirk 2007)	b'Cannon PF, Kirk PM. 2007. Fungal Families of the World. CAB International, Cambridge; Purahong W, et al. 2016. Molecular Ecology 25:4059-4074'
OTU_1264	0.00028993	0.00104458	0	0	k__Fungi; p__Zygomycota; c__Incertae_sedis_Zygomycota; o__Mortierellales; f__Mortierellaceae; g__; s__	Mortierellaceae	9	Saprotroph-Symbiotroph	Endophyte-Litter Saprotroph-Soil Saprotroph-Undefined Saprotroph	Microfungus	NULL	Possible	Saprobic in soil and thus frequenctly isolated from soil and material contaminated with soil such as hay or rotten silage and spoil tips (Cannon & Kirk 2007)	b'Cannon PF, Kirk PM. 2007. Fungal Families of the World. CAB International, Cambridge; Purahong W, et al. 2016. Molecular Ecology 25:4059-4074'
OTU_1313	0.000434893	0.00225977	0	0	k__Fungi; p__Zygomycota; c__Incertae_sedis_Zygomycota; o__Mortierellales; f__Mortierellaceae; g__; s__	Mortierellaceae	9	Saprotroph-Symbiotroph	Endophyte-Litter Saprotroph-Soil Saprotroph-Undefined Saprotroph	Microfungus	NULL	Possible	Saprobic in soil and thus frequenctly isolated from soil and material contaminated with soil such as hay or rotten silage and spoil tips (Cannon & Kirk 2007)	b'Cannon PF, Kirk PM. 2007. Fungal Families of the World. CAB International, Cambridge; Purahong W, et al. 2016. Molecular Ecology 25:4059-4074'
OTU_1428	0.00028993	0.00150652	0	0	k__Fungi; p__Zygomycota; c__Incertae_sedis_Zygomycota; o__Mortierellales; f__Mortierellaceae; g__; s__	Mortierellaceae	9	Saprotroph-Symbiotroph	Endophyte-Litter Saprotroph-Soil Saprotroph-Undefined Saprotroph	Microfungus	NULL	Possible	Saprobic in soil and thus frequenctly isolated from soil and material contaminated with soil such as hay or rotten silage and spoil tips (Cannon & Kirk 2007)	b'Cannon PF, Kirk PM. 2007. Fungal Families of the World. CAB International, Cambridge; Purahong W, et al. 2016. Molecular Ecology 25:4059-4074'
OTU_1551	0.00028993	0.00104458	0	0	k__Fungi; p__Zygomycota; c__Incertae_sedis_Zygomycota; o__Mortierellales; f__Mortierellaceae; g__; s__	Mortierellaceae	9	Saprotroph-Symbiotroph	Endophyte-Litter Saprotroph-Soil Saprotroph-Undefined Saprotroph	Microfungus	NULL	Possible	Saprobic in soil and thus frequenctly isolated from soil and material contaminated with soil such as hay or rotten silage and spoil tips (Cannon & Kirk 2007)	b'Cannon PF, Kirk PM. 2007. Fungal Families of the World. CAB International, Cambridge; Purahong W, et al. 2016. Molecular Ecology 25:4059-4074'
OTU_2075	0.000144965	0.000753259	0	0	k__Fungi; p__Zygomycota; c__Incertae_sedis_Zygomycota; o__Mortierellales; f__Mortierellaceae; g__; s__	Mortierellaceae	9	Saprotroph-Symbiotroph	Endophyte-Litter Saprotroph-Soil Saprotroph-Undefined Saprotroph	Microfungus	NULL	Possible	Saprobic in soil and thus frequenctly isolated from soil and material contaminated with soil such as hay or rotten silage and spoil tips (Cannon & Kirk 2007)	b'Cannon PF, Kirk PM. 2007. Fungal Families of the World. CAB International, Cambridge; Purahong W, et al. 2016. Molecular Ecology 25:4059-4074'
OTU_1829	0	0	0	0	k__Fungi; p__Zygomycota; c__Incertae_sedis_Zygomycota; o__Mortierellales; f__Mortierellaceae; g__; s__	Mortierellaceae	9	Saprotroph-Symbiotroph	Endophyte-Litter Saprotroph-Soil Saprotroph-Undefined Saprotroph	Microfungus	NULL	Possible	Saprobic in soil and thus frequenctly isolated from soil and material contaminated with soil such as hay or rotten silage and spoil tips (Cannon & Kirk 2007)	b'Cannon PF, Kirk PM. 2007. Fungal Families of the World. CAB International, Cambridge; Purahong W, et al. 2016. Molecular Ecology 25:4059-4074'
OTU_1909	0	0	0	0	k__Fungi; p__Zygomycota; c__Incertae_sedis_Zygomycota; o__Mortierellales; f__Mortierellaceae; g__; s__	Mortierellaceae	9	Saprotroph-Symbiotroph	Endophyte-Litter Saprotroph-Soil Saprotroph-Undefined Saprotroph	Microfungus	NULL	Possible	Saprobic in soil and thus frequenctly isolated from soil and material contaminated with soil such as hay or rotten silage and spoil tips (Cannon & Kirk 2007)	b'Cannon PF, Kirk PM. 2007. Fungal Families of the World. CAB International, Cambridge; Purahong W, et al. 2016. Molecular Ecology 25:4059-4074'
OTU_725	0.00173958	0.00903911	0	0	k__Fungi; p__Basidiomycota; c__Agaricomycetes; o__Hymenochaetales; f__Hymenochaetaceae; g__; s__	Hymenochaetaceae	9	Saprotroph-Symbiotroph	Ectomycorrhizal-Wood Saprotroph	Corticioid-Polyporoid	NULL	Probable	Lignicolous, causing white rots, rarely ectomycorrhizal (Cannon & Kirk 2007)	b'Cannon PF, Kirk PM. 2007. Fungal Families of the World. CAB International, Cambridge'
OTU_976	0.000434893	0.00225977	0	0	k__Fungi; p__Basidiomycota; c__Agaricomycetes; o__Hymenochaetales; f__Hymenochaetaceae; g__; s__	Hymenochaetaceae	9	Saprotroph-Symbiotroph	Ectomycorrhizal-Wood Saprotroph	Corticioid-Polyporoid	NULL	Probable	Lignicolous, causing white rots, rarely ectomycorrhizal (Cannon & Kirk 2007)	b'Cannon PF, Kirk PM. 2007. Fungal Families of the World. CAB International, Cambridge'
OTU_616	0.0113072	0.0395349	0.000144965	0.000753259	k__Fungi; p__Ascomycota; c__Leotiomycetes; o__Helotiales; f__Helotiaceae; g__; s__	Helotiaceae	9	Saprotroph-Symbiotroph	Ectomycorrhizal-Fungal Parasite-Plant Pathogen-Wood Saprotroph	Microfungus	NULL	Probable	Usually saprobic on herbaceous or woody tissues, some species fungicolous. A few species are known to form mycorrhizae (Cannon & Kirk 2007)	b'Cannon PF, Kirk PM. 2007. Fungal Families of the World. CAB International, Cambridge'
OTU_867	0.00144964	0.00565619	0	0	k__Fungi; p__Ascomycota; c__Leotiomycetes; o__Helotiales; f__Helotiaceae; g__; s__	Helotiaceae	9	Saprotroph-Symbiotroph	Ectomycorrhizal-Fungal Parasite-Plant Pathogen-Wood Saprotroph	Microfungus	NULL	Probable	Usually saprobic on herbaceous or woody tissues, some species fungicolous. A few species are known to form mycorrhizae (Cannon & Kirk 2007)	b'Cannon PF, Kirk PM. 2007. Fungal Families of the World. CAB International, Cambridge'
OTU_1341	0.000579857	0.00235436	0	0	k__Fungi; p__Ascomycota; c__Leotiomycetes; o__Helotiales; f__Helotiaceae; g__; s__	Helotiaceae	9	Saprotroph-Symbiotroph	Ectomycorrhizal-Fungal Parasite-Plant Pathogen-Wood Saprotroph	Microfungus	NULL	Probable	Usually saprobic on herbaceous or woody tissues, some species fungicolous. A few species are known to form mycorrhizae (Cannon & Kirk 2007)	b'Cannon PF, Kirk PM. 2007. Fungal Families of the World. CAB International, Cambridge'
OTU_2016	0.000144965	0.000753259	0	0	k__Fungi; p__Ascomycota; c__Leotiomycetes; o__Helotiales; f__Helotiaceae; g__; s__	Helotiaceae	9	Saprotroph-Symbiotroph	Ectomycorrhizal-Fungal Parasite-Plant Pathogen-Wood Saprotroph	Microfungus	NULL	Probable	Usually saprobic on herbaceous or woody tissues, some species fungicolous. A few species are known to form mycorrhizae (Cannon & Kirk 2007)	b'Cannon PF, Kirk PM. 2007. Fungal Families of the World. CAB International, Cambridge'
OTU_697	0.00173958	0.00663289	0	0	k__Fungi; p__Basidiomycota; c__Agaricomycetes; o__Gomphales; f__Gomphaceae; g__; s__	Gomphaceae	9	Saprotroph-Symbiotroph	Ectomycorrhizal-Undefined Saprotroph-Wood Saprotroph	Clavarioid-Gomphoid	NULL	Probable	Terrestrial or lignicolous, either saprobic or forming ectomycorrhizal relationships with woody plants (Cannon & Kirk 2007)	b'Cannon PF, Kirk PM. 2007. Fungal Families of the World. CAB International, Cambridge'
OTU_1406	0.000434893	0.00225977	0	0	k__Fungi; p__Basidiomycota; c__Agaricomycetes; o__Cantharellales; f__Clavulinaceae; g__; s__	Clavulinaceae	9	Saprotroph-Symbiotroph	Ectomycorrhizal-Lichenized-Wood Saprotroph	Clavarioid	NULL	Possible	Some species form ectomycorrhizas, with fruit bodies in leaf litter and on soil. Others are probably saprobes associated with rotten wood (Cannon & Kirk 2007)	b'Cannon PF, Kirk PM. 2007. Fungal Families of the World. CAB International, Cambridge; Nelsen MP, et al. 2007. American Journal of Botany 94:1289-1296 (doi:10.3732/ajb.94.8.1289)'
OTU_854	0.0024644	0.00965773	0.000144965	0.000753259	k__Fungi; p__Basidiomycota; c__Agaricomycetes; o__Agaricales; f__Clavariaceae; g__; s__	Clavariaceae	9	Saprotroph-Symbiotroph	Lichenized-Undefined Saprotroph	Clavarioid	NULL	Probable	Most species are presumed saprobic on the ground or rotten wood, but many Multiclavula species are lichenized with green algae (Cannon & Kirk 2007)	b'Cannon PF, Kirk PM. 2007. Fungal Families of the World. CAB International, Cambridge'
OTU_736	0.00217447	0.0092326	0.000144965	0.000753259	k__Fungi; p__Basidiomycota; c__Agaricomycetes; o__Agaricales; f__Clavariaceae; g__; s__	Clavariaceae	9	Saprotroph-Symbiotroph	Lichenized-Undefined Saprotroph	Clavarioid	NULL	Probable	Most species are presumed saprobic on the ground or rotten wood, but many Multiclavula species are lichenized with green algae (Cannon & Kirk 2007)	b'Cannon PF, Kirk PM. 2007. Fungal Families of the World. CAB International, Cambridge'
OTU_731	0.00144965	0.00679219	0	0	k__Fungi; p__Basidiomycota; c__Agaricomycetes; o__Agaricales; f__Clavariaceae; g__; s__	Clavariaceae	9	Saprotroph-Symbiotroph	Lichenized-Undefined Saprotroph	Clavarioid	NULL	Probable	Most species are presumed saprobic on the ground or rotten wood, but many Multiclavula species are lichenized with green algae (Cannon & Kirk 2007)	b'Cannon PF, Kirk PM. 2007. Fungal Families of the World. CAB International, Cambridge'
OTU_1077	0.00115972	0.00529758	0	0	k__Fungi; p__Basidiomycota; c__Agaricomycetes; o__Agaricales; f__Clavariaceae; g__; s__	Clavariaceae	9	Saprotroph-Symbiotroph	Lichenized-Undefined Saprotroph	Clavarioid	NULL	Probable	Most species are presumed saprobic on the ground or rotten wood, but many Multiclavula species are lichenized with green algae (Cannon & Kirk 2007)	b'Cannon PF, Kirk PM. 2007. Fungal Families of the World. CAB International, Cambridge'
OTU_1339	0.000579857	0.00235436	0.000144965	0.000753259	k__Fungi; p__Basidiomycota; c__Agaricomycetes; o__Agaricales; f__Clavariaceae; g__; s__	Clavariaceae	9	Saprotroph-Symbiotroph	Lichenized-Undefined Saprotroph	Clavarioid	NULL	Probable	Most species are presumed saprobic on the ground or rotten wood, but many Multiclavula species are lichenized with green algae (Cannon & Kirk 2007)	b'Cannon PF, Kirk PM. 2007. Fungal Families of the World. CAB International, Cambridge'
OTU_1522	0.000144965	0.000753259	0.000144965	0.000753259	k__Fungi; p__Basidiomycota; c__Agaricomycetes; o__Agaricales; f__Clavariaceae; g__; s__	Clavariaceae	9	Saprotroph-Symbiotroph	Lichenized-Undefined Saprotroph	Clavarioid	NULL	Probable	Most species are presumed saprobic on the ground or rotten wood, but many Multiclavula species are lichenized with green algae (Cannon & Kirk 2007)	b'Cannon PF, Kirk PM. 2007. Fungal Families of the World. CAB International, Cambridge'
OTU_1894	0.00028993	0.00104458	0	0	k__Fungi; p__Basidiomycota; c__Agaricomycetes; o__Agaricales; f__Clavariaceae; g__; s__	Clavariaceae	9	Saprotroph-Symbiotroph	Lichenized-Undefined Saprotroph	Clavarioid	NULL	Probable	Most species are presumed saprobic on the ground or rotten wood, but many Multiclavula species are lichenized with green algae (Cannon & Kirk 2007)	b'Cannon PF, Kirk PM. 2007. Fungal Families of the World. CAB International, Cambridge'
OTU_1929	0.000144965	0.000753259	0	0	k__Fungi; p__Basidiomycota; c__Agaricomycetes; o__Agaricales; f__Clavariaceae; g__; s__	Clavariaceae	9	Saprotroph-Symbiotroph	Lichenized-Undefined Saprotroph	Clavarioid	NULL	Probable	Most species are presumed saprobic on the ground or rotten wood, but many Multiclavula species are lichenized with green algae (Cannon & Kirk 2007)	b'Cannon PF, Kirk PM. 2007. Fungal Families of the World. CAB International, Cambridge'
OTU_638	0.00318922	0.0165717	0.000724822	0.00376629	k__Fungi; p__Basidiomycota; c__Agaricomycetes; o__Russulales; f__Stereaceae; g__; s__	Stereaceae	9	Saprotroph	Wood Saprotroph-Undefined Saprotroph	Corticioid-Polyporoid	NULL	Probable	Lignicolous or terrestrial (in leaf litter); typically saprobic (Cannon & Kirk 2007)	b'Cannon PF, Kirk PM. 2007. Fungal Families of the World. CAB International, Cambridge'
OTU_131	0.0708877	0.306562	0.00231943	0.00380089	k__Fungi; p__Ascomycota; c__Dothideomycetes; o__Pleosporales; f__Sporormiaceae; g__; s__	Sporormiaceae	9	Saprotroph	Dung Saprotroph-Plant Saprotroph	Microfungus	NULL	Probable	Saprobic, associated with dung and rotting vegetation (Cannon & Kirk 2007)	b'Cannon PF, Kirk PM. 2007. Fungal Families of the World. CAB International, Cambridge'
OTU_134	0.024499	0.0939409	0.00115972	0.00373136	k__Fungi; p__Ascomycota; c__Dothideomycetes; o__Pleosporales; f__Sporormiaceae; g__; s__	Sporormiaceae	9	Saprotroph	Dung Saprotroph-Plant Saprotroph	Microfungus	NULL	Probable	Saprobic, associated with dung and rotting vegetation (Cannon & Kirk 2007)	b'Cannon PF, Kirk PM. 2007. Fungal Families of the World. CAB International, Cambridge'
OTU_254	0.0182656	0.0692976	0.00028993	0.00150652	k__Fungi; p__Ascomycota; c__Dothideomycetes; o__Pleosporales; f__Sporormiaceae; g__; s__	Sporormiaceae	9	Saprotroph	Dung Saprotroph-Plant Saprotroph	Microfungus	NULL	Probable	Saprobic, associated with dung and rotting vegetation (Cannon & Kirk 2007)	b'Cannon PF, Kirk PM. 2007. Fungal Families of the World. CAB International, Cambridge'
OTU_436	0.00376908	0.0143393	0.000579859	0.00301304	k__Fungi; p__Ascomycota; c__Dothideomycetes; o__Pleosporales; f__Sporormiaceae; g__; s__	Sporormiaceae	9	Saprotroph	Dung Saprotroph-Plant Saprotroph	Microfungus	NULL	Probable	Saprobic, associated with dung and rotting vegetation (Cannon & Kirk 2007)	b'Cannon PF, Kirk PM. 2007. Fungal Families of the World. CAB International, Cambridge'
OTU_2024	0.0024644	0.00965773	0	0	k__Fungi; p__Ascomycota; c__Dothideomycetes; o__Pleosporales; f__Sporormiaceae; g__; s__	Sporormiaceae	9	Saprotroph	Dung Saprotroph-Plant Saprotroph	Microfungus	NULL	Probable	Saprobic, associated with dung and rotting vegetation (Cannon & Kirk 2007)	b'Cannon PF, Kirk PM. 2007. Fungal Families of the World. CAB International, Cambridge'
OTU_571	0.0024644	0.00928445	0	0	k__Fungi; p__Ascomycota; c__Dothideomycetes; o__Pleosporales; f__Sporormiaceae; g__; s__	Sporormiaceae	9	Saprotroph	Dung Saprotroph-Plant Saprotroph	Microfungus	NULL	Probable	Saprobic, associated with dung and rotting vegetation (Cannon & Kirk 2007)	b'Cannon PF, Kirk PM. 2007. Fungal Families of the World. CAB International, Cambridge'
OTU_594	0.00304426	0.0112989	0	0	k__Fungi; p__Ascomycota; c__Dothideomycetes; o__Pleosporales; f__Sporormiaceae; g__; s__	Sporormiaceae	9	Saprotroph	Dung Saprotroph-Plant Saprotroph	Microfungus	NULL	Probable	Saprobic, associated with dung and rotting vegetation (Cannon & Kirk 2007)	b'Cannon PF, Kirk PM. 2007. Fungal Families of the World. CAB International, Cambridge'
OTU_1943	0.00115972	0.00529758	0.000144965	0.000753259	k__Fungi; p__Ascomycota; c__Dothideomycetes; o__Pleosporales; f__Sporormiaceae; g__; s__	Sporormiaceae	9	Saprotroph	Dung Saprotroph-Plant Saprotroph	Microfungus	NULL	Probable	Saprobic, associated with dung and rotting vegetation (Cannon & Kirk 2007)	b'Cannon PF, Kirk PM. 2007. Fungal Families of the World. CAB International, Cambridge'
OTU_1710	0.000579857	0.00235436	0	0	k__Fungi; p__Ascomycota; c__Dothideomycetes; o__Pleosporales; f__Sporormiaceae; g__; s__	Sporormiaceae	9	Saprotroph	Dung Saprotroph-Plant Saprotroph	Microfungus	NULL	Probable	Saprobic, associated with dung and rotting vegetation (Cannon & Kirk 2007)	b'Cannon PF, Kirk PM. 2007. Fungal Families of the World. CAB International, Cambridge'
OTU_1223	0.000434894	0.00165822	0	0	k__Fungi; p__Ascomycota; c__Dothideomycetes; o__Pleosporales; f__Sporormiaceae; g__; s__	Sporormiaceae	9	Saprotroph	Dung Saprotroph-Plant Saprotroph	Microfungus	NULL	Probable	Saprobic, associated with dung and rotting vegetation (Cannon & Kirk 2007)	b'Cannon PF, Kirk PM. 2007. Fungal Families of the World. CAB International, Cambridge'
OTU_1525	0	0	0.00028993	0.00150652	k__Fungi; p__Basidiomycota; c__Agaricomycetes; o__Hymenochaetales; f__Schizoporaceae; g__; s__	Schizoporaceae	9	Saprotroph	Wood Saprotroph	Corticioid	White Rot	Probable	Saprobic, causing white rot of standing and fallen wood of coniferous and broadleaved trees, rarely on herbaceous stems (Cannon & Kirk 2007)	b'Cannon PF, Kirk PM. 2007. Fungal Families of the World. CAB International, Cambridge'
OTU_1575	0.000144965	0.000753259	0.000144965	0.000753259	k__Fungi; p__Basidiomycota; c__Agaricomycetes; o__Hymenochaetales; f__Schizoporaceae; g__; s__	Schizoporaceae	9	Saprotroph	Wood Saprotroph	Corticioid	White Rot	Probable	Saprobic, causing white rot of standing and fallen wood of coniferous and broadleaved trees, rarely on herbaceous stems (Cannon & Kirk 2007)	b'Cannon PF, Kirk PM. 2007. Fungal Families of the World. CAB International, Cambridge'
OTU_51	0.113797	0.373711	0.00304426	0.00577834	k__Fungi; p__Ascomycota; c__Saccharomycetes; o__Saccharomycetales; f__; g__; s__	Saccharomycetales	7	Saprotroph	Undefined Saprotroph	Yeast	NULL	Possible	NULL	b'Sterkenburg E, et al. 2015. New Phytologist 207:1145-1158'
OTU_325	0.00579859	0.0252115	0	0	k__Fungi; p__Ascomycota; c__Saccharomycetes; o__Saccharomycetales; f__; g__; s__	Saccharomycetales	7	Saprotroph	Undefined Saprotroph	Yeast	NULL	Possible	NULL	b'Sterkenburg E, et al. 2015. New Phytologist 207:1145-1158'
OTU_609	0.00376908	0.00763616	0	0	k__Fungi; p__Ascomycota; c__Saccharomycetes; o__Saccharomycetales; f__; g__; s__	Saccharomycetales	7	Saprotroph	Undefined Saprotroph	Yeast	NULL	Possible	NULL	b'Sterkenburg E, et al. 2015. New Phytologist 207:1145-1158'
OTU_788	0.00507376	0.0233538	0.000434894	0.0012535	k__Fungi; p__Ascomycota; c__Saccharomycetes; o__Saccharomycetales; f__Saccharomycetaceae; g__; s__	Saccharomycetales	7	Saprotroph	Undefined Saprotroph	Yeast	NULL	Possible	NULL	b'Sterkenburg E, et al. 2015. New Phytologist 207:1145-1158'
OTU_1618	0.000434893	0.00225977	0	0	k__Fungi; p__Ascomycota; c__Saccharomycetes; o__Saccharomycetales; f__Metschnikowiaceae; g__; s__	Saccharomycetales	7	Saprotroph	Undefined Saprotroph	Yeast	NULL	Possible	NULL	b'Sterkenburg E, et al. 2015. New Phytologist 207:1145-1158'
OTU_1057	0.000724824	0.00218115	0	0	k__Fungi; p__Ascomycota; c__Saccharomycetes; o__Saccharomycetales; f__Metschnikowiaceae; g__; s__	Saccharomycetales	7	Saprotroph	Undefined Saprotroph	Yeast	NULL	Possible	NULL	b'Sterkenburg E, et al. 2015. New Phytologist 207:1145-1158'
OTU_1342	0.00028993	0.00150652	0	0	k__Fungi; p__Ascomycota; c__Saccharomycetes; o__Saccharomycetales; f__Pichiaceae; g__; s__	Saccharomycetales	7	Saprotroph	Undefined Saprotroph	Yeast	NULL	Possible	NULL	b'Sterkenburg E, et al. 2015. New Phytologist 207:1145-1158'
OTU_1645	0	0	0	0	k__Fungi; p__Ascomycota; c__Saccharomycetes; o__Saccharomycetales; f__Pichiaceae; g__; s__	Saccharomycetales	7	Saprotroph	Undefined Saprotroph	Yeast	NULL	Possible	NULL	b'Sterkenburg E, et al. 2015. New Phytologist 207:1145-1158'
OTU_508	0.00173958	0.00754706	0	0	k__Fungi; p__Basidiomycota; c__Agaricomycetes; o__Agaricales; f__Psathyrellaceae; g__; s__	Psathyrellaceae	9	Saprotroph	Dung Saprotroph-Plant Saprotroph-Wood Saprotroph	Agaricoid	NULL	Probable	Saprobic, in grass, on dung, rotten wood and similar substrata (Cannon & Kirk 2007)	b'Cannon PF, Kirk PM. 2007. Fungal Families of the World. CAB International, Cambridge'
OTU_1274	0.00028993	0.00150652	0.000724822	0.00376629	k__Fungi; p__Basidiomycota; c__Agaricomycetes; o__Agaricales; f__Psathyrellaceae; g__; s__	Psathyrellaceae	9	Saprotroph	Dung Saprotroph-Plant Saprotroph-Wood Saprotroph	Agaricoid	NULL	Probable	Saprobic, in grass, on dung, rotten wood and similar substrata (Cannon & Kirk 2007)	b'Cannon PF, Kirk PM. 2007. Fungal Families of the World. CAB International, Cambridge'
OTU_1233	0.000724824	0.00307753	0	0	k__Fungi; p__Basidiomycota; c__Agaricomycetes; o__Agaricales; f__Mycenaceae; g__; s__	Mycenaceae	9	Saprotroph	Leaf Saprotroph-Wood Saprotroph	Agaricoid	NULL	Probable	Saprobes, most species as early colonizers of dead wood and leaves. A few species of Favolaschia and Mycena have been described as mycorrhizal with terrestrial orchids, but the associations need confirmation (Cannon & Kirk 2007)	b'Cannon PF, Kirk PM. 2007. Fungal Families of the World. CAB International, Cambridge'
OTU_533	0.00884285	0.039059	0.000434894	0.0012535	k__Fungi; p__Ascomycota; c__Sordariomycetes; o__Sordariales; f__Lasiosphaeriaceae; g__; s__	Lasiosphaeriaceae	9	Saprotroph	Undefined Saprotroph	Microfungus	NULL	Probable	Saprobes found dung, soil and rotting vegetation (Cannon & Kirk 2007)	b'Cannon PF, Kirk PM. 2007. Fungal Families of the World. CAB International, Cambridge'
OTU_471	0.00405901	0.0164806	0.000144965	0.000753259	k__Fungi; p__Ascomycota; c__Sordariomycetes; o__Sordariales; f__Lasiosphaeriaceae; g__; s__	Lasiosphaeriaceae	9	Saprotroph	Undefined Saprotroph	Microfungus	NULL	Probable	Saprobes found dung, soil and rotting vegetation (Cannon & Kirk 2007)	b'Cannon PF, Kirk PM. 2007. Fungal Families of the World. CAB International, Cambridge'
OTU_483	0.00173957	0.00438724	0.00028993	0.00104458	k__Fungi; p__Ascomycota; c__Sordariomycetes; o__Sordariales; f__Lasiosphaeriaceae; g__; s__	Lasiosphaeriaceae	9	Saprotroph	Undefined Saprotroph	Microfungus	NULL	Probable	Saprobes found dung, soil and rotting vegetation (Cannon & Kirk 2007)	b'Cannon PF, Kirk PM. 2007. Fungal Families of the World. CAB International, Cambridge'
OTU_655	0.00507376	0.0226103	0.000434894	0.00165822	k__Fungi; p__Ascomycota; c__Sordariomycetes; o__Sordariales; f__Lasiosphaeriaceae; g__; s__	Lasiosphaeriaceae	9	Saprotroph	Undefined Saprotroph	Microfungus	NULL	Probable	Saprobes found dung, soil and rotting vegetation (Cannon & Kirk 2007)	b'Cannon PF, Kirk PM. 2007. Fungal Families of the World. CAB International, Cambridge'
OTU_561	0.00231943	0.00842686	0	0	k__Fungi; p__Ascomycota; c__Sordariomycetes; o__Sordariales; f__Lasiosphaeriaceae; g__; s__	Lasiosphaeriaceae	9	Saprotroph	Undefined Saprotroph	Microfungus	NULL	Probable	Saprobes found dung, soil and rotting vegetation (Cannon & Kirk 2007)	b'Cannon PF, Kirk PM. 2007. Fungal Families of the World. CAB International, Cambridge'
OTU_673	0.00115972	0.00470874	0	0	k__Fungi; p__Ascomycota; c__Sordariomycetes; o__Sordariales; f__Lasiosphaeriaceae; g__; s__	Lasiosphaeriaceae	9	Saprotroph	Undefined Saprotroph	Microfungus	NULL	Probable	Saprobes found dung, soil and rotting vegetation (Cannon & Kirk 2007)	b'Cannon PF, Kirk PM. 2007. Fungal Families of the World. CAB International, Cambridge'
OTU_842	0.00101475	0.00400226	0	0	k__Fungi; p__Ascomycota; c__Sordariomycetes; o__Sordariales; f__Lasiosphaeriaceae; g__; s__	Lasiosphaeriaceae	9	Saprotroph	Undefined Saprotroph	Microfungus	NULL	Probable	Saprobes found dung, soil and rotting vegetation (Cannon & Kirk 2007)	b'Cannon PF, Kirk PM. 2007. Fungal Families of the World. CAB International, Cambridge'
OTU_846	0.000579857	0.00235436	0	0	k__Fungi; p__Ascomycota; c__Sordariomycetes; o__Sordariales; f__Lasiosphaeriaceae; g__; s__	Lasiosphaeriaceae	9	Saprotroph	Undefined Saprotroph	Microfungus	NULL	Probable	Saprobes found dung, soil and rotting vegetation (Cannon & Kirk 2007)	b'Cannon PF, Kirk PM. 2007. Fungal Families of the World. CAB International, Cambridge'
OTU_839	0.000579859	0.00208917	0.000144965	0.000753259	k__Fungi; p__Ascomycota; c__Sordariomycetes; o__Sordariales; f__Lasiosphaeriaceae; g__; s__	Lasiosphaeriaceae	9	Saprotroph	Undefined Saprotroph	Microfungus	NULL	Probable	Saprobes found dung, soil and rotting vegetation (Cannon & Kirk 2007)	b'Cannon PF, Kirk PM. 2007. Fungal Families of the World. CAB International, Cambridge'
OTU_1081	0.000434894	0.00165822	0	0	k__Fungi; p__Ascomycota; c__Sordariomycetes; o__Sordariales; f__Lasiosphaeriaceae; g__; s__	Lasiosphaeriaceae	9	Saprotroph	Undefined Saprotroph	Microfungus	NULL	Probable	Saprobes found dung, soil and rotting vegetation (Cannon & Kirk 2007)	b'Cannon PF, Kirk PM. 2007. Fungal Families of the World. CAB International, Cambridge'
OTU_1424	0.000434893	0.00225977	0	0	k__Fungi; p__Ascomycota; c__Sordariomycetes; o__Sordariales; f__Lasiosphaeriaceae; g__; s__	Lasiosphaeriaceae	9	Saprotroph	Undefined Saprotroph	Microfungus	NULL	Probable	Saprobes found dung, soil and rotting vegetation (Cannon & Kirk 2007)	b'Cannon PF, Kirk PM. 2007. Fungal Families of the World. CAB International, Cambridge'
OTU_1455	0	0	0.000144965	0.000753259	k__Fungi; p__Ascomycota; c__Sordariomycetes; o__Sordariales; f__Lasiosphaeriaceae; g__; s__	Lasiosphaeriaceae	9	Saprotroph	Undefined Saprotroph	Microfungus	NULL	Probable	Saprobes found dung, soil and rotting vegetation (Cannon & Kirk 2007)	b'Cannon PF, Kirk PM. 2007. Fungal Families of the World. CAB International, Cambridge'
OTU_1965	0.000144965	0.000753259	0	0	k__Fungi; p__Ascomycota; c__Sordariomycetes; o__Sordariales; f__Lasiosphaeriaceae; g__; s__	Lasiosphaeriaceae	9	Saprotroph	Undefined Saprotroph	Microfungus	NULL	Probable	Saprobes found dung, soil and rotting vegetation (Cannon & Kirk 2007)	b'Cannon PF, Kirk PM. 2007. Fungal Families of the World. CAB International, Cambridge'
OTU_1613	0.000144965	0.000753259	0	0	k__Fungi; p__Ascomycota; c__Sordariomycetes; o__Sordariales; f__Lasiosphaeriaceae; g__; s__	Lasiosphaeriaceae	9	Saprotroph	Undefined Saprotroph	Microfungus	NULL	Probable	Saprobes found dung, soil and rotting vegetation (Cannon & Kirk 2007)	b'Cannon PF, Kirk PM. 2007. Fungal Families of the World. CAB International, Cambridge'
OTU_1880	0.00028993	0.00150652	0	0	k__Fungi; p__Ascomycota; c__Sordariomycetes; o__Sordariales; f__Lasiosphaeriaceae; g__; s__	Lasiosphaeriaceae	9	Saprotroph	Undefined Saprotroph	Microfungus	NULL	Probable	Saprobes found dung, soil and rotting vegetation (Cannon & Kirk 2007)	b'Cannon PF, Kirk PM. 2007. Fungal Families of the World. CAB International, Cambridge'
OTU_17	0.84355	2.39133	0.292394	0.33919	k__Fungi; p__Ascomycota; c__Sordariomycetes; o__Hypocreales; f__; g__; s__	Hypocreales	7	Saprotroph	Undefined Saprotroph	Microfungus	NULL	Possible	NULL	b'Sterkenburg E, et al. 2015. New Phytologist 207:1145-1158'
OTU_19	0.197297	0.185511	0.765124	1.02147	k__Fungi; p__Ascomycota; c__Sordariomycetes; o__Hypocreales; f__Incertae_sedis_Hypocreales; g__; s__	Hypocreales	7	Saprotroph	Undefined Saprotroph	Microfungus	NULL	Possible	NULL	b'Sterkenburg E, et al. 2015. New Phytologist 207:1145-1158'
OTU_23	0.160186	0.393438	0.403582	0.659788	k__Fungi; p__Ascomycota; c__Sordariomycetes; o__Hypocreales; f__Incertae_sedis_Hypocreales; g__; s__	Hypocreales	7	Saprotroph	Undefined Saprotroph	Microfungus	NULL	Possible	NULL	b'Sterkenburg E, et al. 2015. New Phytologist 207:1145-1158'
OTU_28	0.30834	0.381087	0.0349365	0.0224563	k__Fungi; p__Ascomycota; c__Sordariomycetes; o__Hypocreales; f__Nectriaceae; g__; s__	Hypocreales	7	Saprotroph	Undefined Saprotroph	Microfungus	NULL	Possible	NULL	b'Sterkenburg E, et al. 2015. New Phytologist 207:1145-1158'
OTU_44	0.119741	0.44761	0.00231944	0.00799634	k__Fungi; p__Ascomycota; c__Sordariomycetes; o__Hypocreales; f__Nectriaceae; g__; s__	Hypocreales	7	Saprotroph	Undefined Saprotroph	Microfungus	NULL	Possible	NULL	b'Sterkenburg E, et al. 2015. New Phytologist 207:1145-1158'
OTU_92	0.0158012	0.0704485	0.0223246	0.0462584	k__Fungi; p__Ascomycota; c__Sordariomycetes; o__Hypocreales; f__Incertae_sedis_Hypocreales; g__; s__	Hypocreales	7	Saprotroph	Undefined Saprotroph	Microfungus	NULL	Possible	NULL	b'Sterkenburg E, et al. 2015. New Phytologist 207:1145-1158'
OTU_118	0.0508826	0.152899	0.0049288	0.00794706	k__Fungi; p__Ascomycota; c__Sordariomycetes; o__Hypocreales; f__Incertae_sedis_Hypocreales; g__; s__	Hypocreales	7	Saprotroph	Undefined Saprotroph	Microfungus	NULL	Possible	NULL	b'Sterkenburg E, et al. 2015. New Phytologist 207:1145-1158'
OTU_104	0.0316023	0.118425	0.000869787	0.00273193	k__Fungi; p__Ascomycota; c__Sordariomycetes; o__Hypocreales; f__Nectriaceae; g__; s__	Hypocreales	7	Saprotroph	Undefined Saprotroph	Microfungus	NULL	Possible	NULL	b'Sterkenburg E, et al. 2015. New Phytologist 207:1145-1158'
OTU_116	0.0255138	0.0957596	0.000579859	0.00178498	k__Fungi; p__Ascomycota; c__Sordariomycetes; o__Hypocreales; f__Nectriaceae; g__; s__	Hypocreales	7	Saprotroph	Undefined Saprotroph	Microfungus	NULL	Possible	NULL	b'Sterkenburg E, et al. 2015. New Phytologist 207:1145-1158'
OTU_111	0.0252239	0.0545632	0.00434894	0.0179802	k__Fungi; p__Ascomycota; c__Sordariomycetes; o__Hypocreales; f__Incertae_sedis_Hypocreales; g__; s__	Hypocreales	7	Saprotroph	Undefined Saprotroph	Microfungus	NULL	Possible	NULL	b'Sterkenburg E, et al. 2015. New Phytologist 207:1145-1158'
OTU_145	0.0127569	0.0577963	0.00811802	0.0300825	k__Fungi; p__Ascomycota; c__Sordariomycetes; o__Hypocreales; f__Incertae_sedis_Hypocreales; g__; s__	Hypocreales	7	Saprotroph	Undefined Saprotroph	Microfungus	NULL	Possible	NULL	b'Sterkenburg E, et al. 2015. New Phytologist 207:1145-1158'
OTU_230	0.016526	0.0416965	0.000869789	0.00165822	k__Fungi; p__Ascomycota; c__Sordariomycetes; o__Hypocreales; f__Incertae_sedis_Hypocreales; g__; s__	Hypocreales	7	Saprotroph	Undefined Saprotroph	Microfungus	NULL	Possible	NULL	b'Sterkenburg E, et al. 2015. New Phytologist 207:1145-1158'
OTU_200	0.0130468	0.0555337	0.000144965	0.000753259	k__Fungi; p__Ascomycota; c__Sordariomycetes; o__Hypocreales; f__Nectriaceae; g__; s__	Hypocreales	7	Saprotroph	Undefined Saprotroph	Microfungus	NULL	Possible	NULL	b'Sterkenburg E, et al. 2015. New Phytologist 207:1145-1158'
OTU_514	0.00275433	0.0143119	0.000144965	0.000753259	k__Fungi; p__Ascomycota; c__Sordariomycetes; o__Hypocreales; f__Incertae_sedis_Hypocreales; g__; s__	Hypocreales	7	Saprotroph	Undefined Saprotroph	Microfungus	NULL	Possible	NULL	b'Sterkenburg E, et al. 2015. New Phytologist 207:1145-1158'
OTU_545	0.00173958	0.0062675	0	0	k__Fungi; p__Ascomycota; c__Sordariomycetes; o__Hypocreales; f__; g__; s__	Hypocreales	7	Saprotroph	Undefined Saprotroph	Microfungus	NULL	Possible	NULL	b'Sterkenburg E, et al. 2015. New Phytologist 207:1145-1158'
OTU_591	0.00188454	0.00698231	0	0	k__Fungi; p__Ascomycota; c__Sordariomycetes; o__Hypocreales; f__Nectriaceae; g__; s__	Hypocreales	7	Saprotroph	Undefined Saprotroph	Microfungus	NULL	Possible	NULL	b'Sterkenburg E, et al. 2015. New Phytologist 207:1145-1158'
OTU_496	0.00260937	0.0135587	0	0	k__Fungi; p__Ascomycota; c__Sordariomycetes; o__Hypocreales; f__Cordycipitaceae; g__; s__	Hypocreales	7	Saprotroph	Undefined Saprotroph	Microfungus	NULL	Possible	NULL	b'Sterkenburg E, et al. 2015. New Phytologist 207:1145-1158'
OTU_649	0.00202951	0.00800453	0.000144965	0.000753259	k__Fungi; p__Ascomycota; c__Sordariomycetes; o__Hypocreales; f__Incertae_sedis_Hypocreales; g__; s__	Hypocreales	7	Saprotroph	Undefined Saprotroph	Microfungus	NULL	Possible	NULL	b'Sterkenburg E, et al. 2015. New Phytologist 207:1145-1158'
OTU_568	0.000579859	0.00178498	0.00173958	0.00636081	k__Fungi; p__Ascomycota; c__Sordariomycetes; o__Hypocreales; f__Incertae_sedis_Hypocreales; g__; s__	Hypocreales	7	Saprotroph	Undefined Saprotroph	Microfungus	NULL	Possible	NULL	b'Sterkenburg E, et al. 2015. New Phytologist 207:1145-1158'
OTU_660	0.00028993	0.00104458	0.00159461	0.00754128	k__Fungi; p__Ascomycota; c__Sordariomycetes; o__Hypocreales; f__Incertae_sedis_Hypocreales; g__; s__	Hypocreales	7	Saprotroph	Undefined Saprotroph	Microfungus	NULL	Possible	NULL	b'Sterkenburg E, et al. 2015. New Phytologist 207:1145-1158'
OTU_887	0.00144965	0.00753259	0.000724822	0.00376629	k__Fungi; p__Ascomycota; c__Sordariomycetes; o__Hypocreales; f__Clavicipitaceae; g__; s__	Hypocreales	7	Saprotroph	Undefined Saprotroph	Microfungus	NULL	Possible	NULL	b'Sterkenburg E, et al. 2015. New Phytologist 207:1145-1158'
OTU_670	0	0	0.00130468	0.00677932	k__Fungi; p__Ascomycota; c__Sordariomycetes; o__Hypocreales; f__; g__; s__	Hypocreales	7	Saprotroph	Undefined Saprotroph	Microfungus	NULL	Possible	NULL	b'Sterkenburg E, et al. 2015. New Phytologist 207:1145-1158'
OTU_735	0.00130468	0.00604415	0.00028993	0.00104458	k__Fungi; p__Ascomycota; c__Sordariomycetes; o__Hypocreales; f__Incertae_sedis_Hypocreales; g__; s__	Hypocreales	7	Saprotroph	Undefined Saprotroph	Microfungus	NULL	Possible	NULL	b'Sterkenburg E, et al. 2015. New Phytologist 207:1145-1158'
OTU_783	0.000579857	0.00235436	0	0	k__Fungi; p__Ascomycota; c__Sordariomycetes; o__Hypocreales; f__Ophiocordycipitaceae; g__; s__	Hypocreales	7	Saprotroph	Undefined Saprotroph	Microfungus	NULL	Possible	NULL	b'Sterkenburg E, et al. 2015. New Phytologist 207:1145-1158'
OTU_848	0.00115972	0.00529758	0	0	k__Fungi; p__Ascomycota; c__Sordariomycetes; o__Hypocreales; f__Hypocreaceae; g__; s__	Hypocreales	7	Saprotroph	Undefined Saprotroph	Microfungus	NULL	Possible	NULL	b'Sterkenburg E, et al. 2015. New Phytologist 207:1145-1158'
OTU_838	0.000869787	0.00381236	0	0	k__Fungi; p__Ascomycota; c__Sordariomycetes; o__Hypocreales; f__Nectriaceae; g__; s__	Hypocreales	7	Saprotroph	Undefined Saprotroph	Microfungus	NULL	Possible	NULL	b'Sterkenburg E, et al. 2015. New Phytologist 207:1145-1158'
OTU_940	0.00115971	0.00431703	0	0	k__Fungi; p__Ascomycota; c__Sordariomycetes; o__Hypocreales; f__Incertae_sedis_Hypocreales; g__; s__	Hypocreales	7	Saprotroph	Undefined Saprotroph	Microfungus	NULL	Possible	NULL	b'Sterkenburg E, et al. 2015. New Phytologist 207:1145-1158'
OTU_1083	0.00115972	0.00529758	0.000144965	0.000753259	k__Fungi; p__Ascomycota; c__Sordariomycetes; o__Hypocreales; f__Incertae_sedis_Hypocreales; g__; s__	Hypocreales	7	Saprotroph	Undefined Saprotroph	Microfungus	NULL	Possible	NULL	b'Sterkenburg E, et al. 2015. New Phytologist 207:1145-1158'
OTU_1334	0.000724822	0.00243636	0.00028993	0.00104458	k__Fungi; p__Ascomycota; c__Sordariomycetes; o__Hypocreales; f__Incertae_sedis_Hypocreales; g__; s__	Hypocreales	7	Saprotroph	Undefined Saprotroph	Microfungus	NULL	Possible	NULL	b'Sterkenburg E, et al. 2015. New Phytologist 207:1145-1158'
OTU_1263	0	0	0.000434893	0.00225977	k__Fungi; p__Ascomycota; c__Sordariomycetes; o__Hypocreales; f__Incertae_sedis_Hypocreales; g__; s__	Hypocreales	7	Saprotroph	Undefined Saprotroph	Microfungus	NULL	Possible	NULL	b'Sterkenburg E, et al. 2015. New Phytologist 207:1145-1158'
OTU_1376	0.000724824	0.00218115	0.000144965	0.000753259	k__Fungi; p__Ascomycota; c__Sordariomycetes; o__Hypocreales; f__Incertae_sedis_Hypocreales; g__; s__	Hypocreales	7	Saprotroph	Undefined Saprotroph	Microfungus	NULL	Possible	NULL	b'Sterkenburg E, et al. 2015. New Phytologist 207:1145-1158'
OTU_1157	0.000724822	0.00266726	0	0	k__Fungi; p__Ascomycota; c__Sordariomycetes; o__Hypocreales; f__; g__; s__	Hypocreales	7	Saprotroph	Undefined Saprotroph	Microfungus	NULL	Possible	NULL	b'Sterkenburg E, et al. 2015. New Phytologist 207:1145-1158'
OTU_1373	0	0	0.00028993	0.00150652	k__Fungi; p__Ascomycota; c__Sordariomycetes; o__Hypocreales; f__Incertae_sedis_Hypocreales; g__; s__	Hypocreales	7	Saprotroph	Undefined Saprotroph	Microfungus	NULL	Possible	NULL	b'Sterkenburg E, et al. 2015. New Phytologist 207:1145-1158'
OTU_1442	0.000144965	0.000753259	0.000144965	0.000753259	k__Fungi; p__Ascomycota; c__Sordariomycetes; o__Hypocreales; f__; g__; s__	Hypocreales	7	Saprotroph	Undefined Saprotroph	Microfungus	NULL	Possible	NULL	b'Sterkenburg E, et al. 2015. New Phytologist 207:1145-1158'
OTU_2036	0	0	0.000144965	0.000753259	k__Fungi; p__Ascomycota; c__Sordariomycetes; o__Hypocreales; f__Incertae_sedis_Hypocreales; g__; s__	Hypocreales	7	Saprotroph	Undefined Saprotroph	Microfungus	NULL	Possible	NULL	b'Sterkenburg E, et al. 2015. New Phytologist 207:1145-1158'
OTU_1345	0	0	0.000579859	0.00178498	k__Fungi; p__Ascomycota; c__Sordariomycetes; o__Hypocreales; f__Incertae_sedis_Hypocreales; g__; s__	Hypocreales	7	Saprotroph	Undefined Saprotroph	Microfungus	NULL	Possible	NULL	b'Sterkenburg E, et al. 2015. New Phytologist 207:1145-1158'
OTU_1477	0	0	0.000434893	0.00225977	k__Fungi; p__Ascomycota; c__Sordariomycetes; o__Hypocreales; f__Nectriaceae; g__; s__	Hypocreales	7	Saprotroph	Undefined Saprotroph	Microfungus	NULL	Possible	NULL	b'Sterkenburg E, et al. 2015. New Phytologist 207:1145-1158'
OTU_1389	0.000144965	0.000753259	0	0	k__Fungi; p__Ascomycota; c__Sordariomycetes; o__Hypocreales; f__Ophiocordycipitaceae; g__; s__	Hypocreales	7	Saprotroph	Undefined Saprotroph	Microfungus	NULL	Possible	NULL	b'Sterkenburg E, et al. 2015. New Phytologist 207:1145-1158'
OTU_1625	0.000144965	0.000753259	0	0	k__Fungi; p__Ascomycota; c__Sordariomycetes; o__Hypocreales; f__Bionectriaceae; g__; s__	Hypocreales	7	Saprotroph	Undefined Saprotroph	Microfungus	NULL	Possible	NULL	b'Sterkenburg E, et al. 2015. New Phytologist 207:1145-1158'
OTU_1723	0.000144965	0.000753259	0	0	k__Fungi; p__Ascomycota; c__Sordariomycetes; o__Hypocreales; f__Nectriaceae; g__; s__	Hypocreales	7	Saprotroph	Undefined Saprotroph	Microfungus	NULL	Possible	NULL	b'Sterkenburg E, et al. 2015. New Phytologist 207:1145-1158'
OTU_1907	0	0	0	0	k__Fungi; p__Ascomycota; c__Sordariomycetes; o__Hypocreales; f__Incertae_sedis_Hypocreales; g__; s__	Hypocreales	7	Saprotroph	Undefined Saprotroph	Microfungus	NULL	Possible	NULL	b'Sterkenburg E, et al. 2015. New Phytologist 207:1145-1158'
OTU_2053	0	0	0.00028993	0.00150652	k__Fungi; p__Ascomycota; c__Sordariomycetes; o__Hypocreales; f__Incertae_sedis_Hypocreales; g__; s__	Hypocreales	7	Saprotroph	Undefined Saprotroph	Microfungus	NULL	Possible	NULL	b'Sterkenburg E, et al. 2015. New Phytologist 207:1145-1158'
OTU_1974	0	0	0	0	k__Fungi; p__Ascomycota; c__Sordariomycetes; o__Hypocreales; f__Incertae_sedis_Hypocreales; g__; s__	Hypocreales	7	Saprotroph	Undefined Saprotroph	Microfungus	NULL	Possible	NULL	b'Sterkenburg E, et al. 2015. New Phytologist 207:1145-1158'
OTU_1994	0	0	0	0	k__Fungi; p__Ascomycota; c__Sordariomycetes; o__Hypocreales; f__Incertae_sedis_Hypocreales; g__; s__	Hypocreales	7	Saprotroph	Undefined Saprotroph	Microfungus	NULL	Possible	NULL	b'Sterkenburg E, et al. 2015. New Phytologist 207:1145-1158'
OTU_1910	0.00028993	0.00150652	0	0	k__Fungi; p__Ascomycota; c__Leotiomycetes; o__Helotiales; f__Hyaloscyphaceae; g__; s__	Hyaloscyphaceae	9	Saprotroph	Plant Saprotroph-Wood Saprotroph	Microfungus	NULL	Probable	Saprobic on woody and herbaceous material (Cannon & Kirk 2007)	b'Cannon PF, Kirk PM. 2007. Fungal Families of the World. CAB International, Cambridge'
OTU_865	0.000724824	0.00307753	0	0	k__Fungi; p__Ascomycota; c__Geoglossomycetes; o__Geoglossales; f__Geoglossaceae; g__; s__	Geoglossaceae	9	Saprotroph	Undefined Saprotroph	NULL	NULL	Probable	Probably saprobic on soil or rotten vegetation, especially in grassland ecosystems; little is known (Cannon & Kirk 2007)	b'Cannon PF, Kirk PM. 2007. Fungal Families of the World. CAB International, Cambridge'
OTU_105	0.0426196	0.0946018	0.00275433	0.00483224	k__Fungi; p__Ascomycota; c__Eurotiomycetes; o__Eurotiales; f__Trichocomaceae; g__; s__	Eurotiales	7	Saprotroph	Undefined Saprotroph	Microfungus	NULL	Possible	NULL	b'Sterkenburg E, et al. 2015. New Phytologist 207:1145-1158'
OTU_329	0.00768313	0.0345591	0.00115971	0.00322299	k__Fungi; p__Ascomycota; c__Eurotiomycetes; o__Eurotiales; f__; g__; s__	Eurotiales	7	Saprotroph	Undefined Saprotroph	Microfungus	NULL	Possible	NULL	b'Sterkenburg E, et al. 2015. New Phytologist 207:1145-1158'
OTU_290	0.012322	0.0593764	0.00028993	0.00150652	k__Fungi; p__Ascomycota; c__Eurotiomycetes; o__Eurotiales; f__Trichocomaceae; g__; s__	Eurotiales	7	Saprotroph	Undefined Saprotroph	Microfungus	NULL	Possible	NULL	b'Sterkenburg E, et al. 2015. New Phytologist 207:1145-1158'
OTU_438	0.00579859	0.021144	0	0	k__Fungi; p__Ascomycota; c__Eurotiomycetes; o__Eurotiales; f__Trichocomaceae; g__; s__	Eurotiales	7	Saprotroph	Undefined Saprotroph	Microfungus	NULL	Possible	NULL	b'Sterkenburg E, et al. 2015. New Phytologist 207:1145-1158'
OTU_437	0.00318922	0.0142799	0	0	k__Fungi; p__Ascomycota; c__Eurotiomycetes; o__Eurotiales; f__Trichocomaceae; g__; s__	Eurotiales	7	Saprotroph	Undefined Saprotroph	Microfungus	NULL	Possible	NULL	b'Sterkenburg E, et al. 2015. New Phytologist 207:1145-1158'
OTU_920	0.00101475	0.00455323	0	0	k__Fungi; p__Ascomycota; c__Eurotiomycetes; o__Eurotiales; f__Trichocomaceae; g__; s__	Eurotiales	7	Saprotroph	Undefined Saprotroph	Microfungus	NULL	Possible	NULL	b'Sterkenburg E, et al. 2015. New Phytologist 207:1145-1158'
OTU_860	0.000579859	0.00301304	0	0	k__Fungi; p__Ascomycota; c__Eurotiomycetes; o__Eurotiales; f__Trichocomaceae; g__; s__	Eurotiales	7	Saprotroph	Undefined Saprotroph	Microfungus	NULL	Possible	NULL	b'Sterkenburg E, et al. 2015. New Phytologist 207:1145-1158'
OTU_1098	0.00101475	0.00400226	0	0	k__Fungi; p__Ascomycota; c__Eurotiomycetes; o__Eurotiales; f__Trichocomaceae; g__; s__	Eurotiales	7	Saprotroph	Undefined Saprotroph	Microfungus	NULL	Possible	NULL	b'Sterkenburg E, et al. 2015. New Phytologist 207:1145-1158'
OTU_1445	0	0	0.00028993	0.00150652	k__Fungi; p__Ascomycota; c__Eurotiomycetes; o__Eurotiales; f__Trichocomaceae; g__; s__	Eurotiales	7	Saprotroph	Undefined Saprotroph	Microfungus	NULL	Possible	NULL	b'Sterkenburg E, et al. 2015. New Phytologist 207:1145-1158'
OTU_1826	0	0	0	0	k__Fungi; p__Ascomycota; c__Eurotiomycetes; o__Eurotiales; f__Trichocomaceae; g__; s__	Eurotiales	7	Saprotroph	Undefined Saprotroph	Microfungus	NULL	Possible	NULL	b'Sterkenburg E, et al. 2015. New Phytologist 207:1145-1158'
OTU_1966	0	0	0	0	k__Fungi; p__Ascomycota; c__Eurotiomycetes; o__Eurotiales; f__; g__; s__	Eurotiales	7	Saprotroph	Undefined Saprotroph	Microfungus	NULL	Possible	NULL	b'Sterkenburg E, et al. 2015. New Phytologist 207:1145-1158'
OTU_800	0.00173958	0.00903911	0.000144965	0.000753259	k__Fungi; p__Basidiomycota; c__Agaricomycetes; o__Polyporales; f__Cystostereaceae; g__; s__	Cystostereaceae	9	Saprotroph	Wood Saprotroph	Corticioid	White Rot	Probable	On rotting coniferous or angiosperm wood, probably saprobic (Cannon & Kirk 2007)	b'Cannon PF, Kirk PM. 2007. Fungal Families of the World. CAB International, Cambridge'
OTU_149	0.02073	0.06133	0.00159461	0.00424053	k__Fungi; p__Ascomycota; c__Sordariomycetes; o__Incertae_sedis_Sordariomycetes; f__Apiosporaceae; g__; s__	Apiosporaceae	9	Saprotroph	Plant Saprotroph	NULL	NULL	Probable	Saprobic on dead plant parts, especially of palms, grasses etc., also isolated from soil (Cannon & Kirk 2007)	b'Cannon PF, Kirk PM. 2007. Fungal Families of the World. CAB International, Cambridge'
OTU_1028	0.00115972	0.00602607	0.000579857	0.00235436	k__Fungi; p__Ascomycota; c__Sordariomycetes; o__Incertae_sedis_Sordariomycetes; f__Apiosporaceae; g__; s__	Apiosporaceae	9	Saprotroph	Plant Saprotroph	NULL	NULL	Probable	Saprobic on dead plant parts, especially of palms, grasses etc., also isolated from soil (Cannon & Kirk 2007)	b'Cannon PF, Kirk PM. 2007. Fungal Families of the World. CAB International, Cambridge'
OTU_183	0.0353714	0.101542	0.00855291	0.011439	k__Fungi; p__Ascomycota; c__Sordariomycetes; o__Xylariales; f__Amphisphaeriaceae; g__; s__	Amphisphaeriaceae	9	Saprotroph	Undefined Saprotroph	NULL	NULL	Possible	Saprobes or weak parasites of leaves, stems, etc., often appearing as secondary colonizers following damage to plants by other agents (Cannon & Kirk 2007)	b'Cannon PF, Kirk PM. 2007. Fungal Families of the World. CAB International, Cambridge'
OTU_255	0.000724824	0.00154937	0.00913278	0.0268991	k__Fungi; p__Ascomycota; c__Sordariomycetes; o__Xylariales; f__Amphisphaeriaceae; g__; s__	Amphisphaeriaceae	9	Saprotroph	Undefined Saprotroph	NULL	NULL	Possible	Saprobes or weak parasites of leaves, stems, etc., often appearing as secondary colonizers following damage to plants by other agents (Cannon & Kirk 2007)	b'Cannon PF, Kirk PM. 2007. Fungal Families of the World. CAB International, Cambridge'
OTU_1031	0.00028993	0.00104458	0.000144965	0.000753259	k__Fungi; p__Ascomycota; c__Sordariomycetes; o__Xylariales; f__Amphisphaeriaceae; g__; s__	Amphisphaeriaceae	9	Saprotroph	Undefined Saprotroph	NULL	NULL	Possible	Saprobes or weak parasites of leaves, stems, etc., often appearing as secondary colonizers following damage to plants by other agents (Cannon & Kirk 2007)	b'Cannon PF, Kirk PM. 2007. Fungal Families of the World. CAB International, Cambridge'
OTU_1514	0.000144965	0.000753259	0	0	k__Fungi; p__Basidiomycota; c__Agaricomycetes; o__Agaricales; f__Tricholomataceae; g__; s__	Tricholomataceae	9	Pathotroph-Symbiotroph	Ectomycorrhizal-Fungal Parasite	Agaricoid	NULL	Probable	Tricholoma species are ectomycorrhizal, occurring in coniferous and broadleaved forests (Cannon & Kirk 2007); T. sclerotoideum is parasitic on Helvella spp.	b'Cannon PF, Kirk PM. 2007. Fungal Families of the World. CAB International, Cambridge'
OTU_140	0.0215997	0.0512676	0.000434894	0.00165822	k__Fungi; p__Ascomycota; c__Sordariomycetes; o__Incertae_sedis_Sordariomycetes; f__Glomerellaceae; g__; s__	Glomerellaceae	9	Pathotroph-Symbiotroph	Endophyte-Plant Pathogen	NULL	NULL	Probable	Species are hemibiotic, with an initial endophytic (symptomless) phase that leads to a necrotic phase were significant damage may be caused to the host (Cannon & Kirk 2007)	b'Cannon PF, Kirk PM. 2007. Fungal Families of the World. CAB International, Cambridge'
OTU_1257	0.000724822	0.00376629	0	0	k__Fungi; p__Ascomycota; c__Sordariomycetes; o__Incertae_sedis_Sordariomycetes; f__Glomerellaceae; g__; s__	Glomerellaceae	9	Pathotroph-Symbiotroph	Endophyte-Plant Pathogen	NULL	NULL	Probable	Species are hemibiotic, with an initial endophytic (symptomless) phase that leads to a necrotic phase were significant damage may be caused to the host (Cannon & Kirk 2007)	b'Cannon PF, Kirk PM. 2007. Fungal Families of the World. CAB International, Cambridge'
OTU_212	0.0120321	0.0571126	0.000144965	0.000753259	k__Fungi; p__Ascomycota; c__Eurotiomycetes; o__Chaetothyriales; f__Chaetothyriaceae; g__; s__	Chaetothyriaceae	9	Pathotroph-Symbiotroph	Epiphyte-Plant Pathogen	Microfungus	NULL	Possible	Epiphytic or biotrophic on living leaves, very little is known (Cannon & Kirk 2007)	b'Cannon PF, Kirk PM. 2007. Fungal Families of the World. CAB International, Cambridge'
OTU_413	0.00681334	0.0297609	0.00028993	0.00104458	k__Fungi; p__Ascomycota; c__Eurotiomycetes; o__Chaetothyriales; f__Chaetothyriaceae; g__; s__	Chaetothyriaceae	9	Pathotroph-Symbiotroph	Epiphyte-Plant Pathogen	Microfungus	NULL	Possible	Epiphytic or biotrophic on living leaves, very little is known (Cannon & Kirk 2007)	b'Cannon PF, Kirk PM. 2007. Fungal Families of the World. CAB International, Cambridge'
OTU_1709	0.00028993	0.00150652	0.000144965	0.000753259	k__Fungi; p__Ascomycota; c__Eurotiomycetes; o__Chaetothyriales; f__Chaetothyriaceae; g__; s__	Chaetothyriaceae	9	Pathotroph-Symbiotroph	Epiphyte-Plant Pathogen	Microfungus	NULL	Possible	Epiphytic or biotrophic on living leaves, very little is known (Cannon & Kirk 2007)	b'Cannon PF, Kirk PM. 2007. Fungal Families of the World. CAB International, Cambridge'
OTU_1647	0.000434894	0.00165822	0	0	k__Fungi; p__Ascomycota; c__Dothideomycetes; o__Botryosphaeriales; f__Aplosporellaceae; g__; s__	Aplosporellaceae	9	Pathotroph-Symbiotroph	Endophyte-Plant Pathogen	Microfungus	NULL	Probable	...in an attempt to locate alternate hosts for grapevine canker causing ascomycetes, an undescribed isolate of Aplosporella was obtained from Prunus wood (Damm et al. 2007); Jami et al. (2014) described Aplosporella javeedii as an endophyte from healthy wood sections (Fan X-L, et al. 2015)	b'Damm U, et al. 2007. Fungal Diversity 27:35-43; Fan X-L, et al. 2015. Mycotaxon 130:749-756'
OTU_65	0.0713226	0.133636	0.0049288	0.00779737	k__Fungi; p__Ascomycota; c__Sordariomycetes; o__Xylariales; f__Xylariaceae; g__; s__	Xylariaceae	9	Pathotroph-Saprotroph-Symbiotroph	Dung Saprotroph-Endophyte-Plant Pathogen-Undefined Saprotroph	Xylarioid	NULL	Probable	Saprobes or weak pathogens, many endophytes, mainly in wood and bark, occasionally in soil and dung (Cannon & Kirk 2007)	b'Cannon PF, Kirk PM. 2007. Fungal Families of the World. CAB International, Cambridge'
OTU_280	0.00898781	0.0451496	0.000724824	0.00189182	k__Fungi; p__Ascomycota; c__Sordariomycetes; o__Xylariales; f__Xylariaceae; g__; s__	Xylariaceae	9	Pathotroph-Saprotroph-Symbiotroph	Dung Saprotroph-Endophyte-Plant Pathogen-Undefined Saprotroph	Xylarioid	NULL	Probable	Saprobes or weak pathogens, many endophytes, mainly in wood and bark, occasionally in soil and dung (Cannon & Kirk 2007)	b'Cannon PF, Kirk PM. 2007. Fungal Families of the World. CAB International, Cambridge'
OTU_401	0.00478384	0.0240871	0	0	k__Fungi; p__Ascomycota; c__Sordariomycetes; o__Xylariales; f__Xylariaceae; g__; s__	Xylariaceae	9	Pathotroph-Saprotroph-Symbiotroph	Dung Saprotroph-Endophyte-Plant Pathogen-Undefined Saprotroph	Xylarioid	NULL	Probable	Saprobes or weak pathogens, many endophytes, mainly in wood and bark, occasionally in soil and dung (Cannon & Kirk 2007)	b'Cannon PF, Kirk PM. 2007. Fungal Families of the World. CAB International, Cambridge'
OTU_407	0.00420398	0.0210757	0	0	k__Fungi; p__Ascomycota; c__Sordariomycetes; o__Xylariales; f__Xylariaceae; g__; s__	Xylariaceae	9	Pathotroph-Saprotroph-Symbiotroph	Dung Saprotroph-Endophyte-Plant Pathogen-Undefined Saprotroph	Xylarioid	NULL	Probable	Saprobes or weak pathogens, many endophytes, mainly in wood and bark, occasionally in soil and dung (Cannon & Kirk 2007)	b'Cannon PF, Kirk PM. 2007. Fungal Families of the World. CAB International, Cambridge'
OTU_569	0.00260937	0.0120395	0	0	k__Fungi; p__Ascomycota; c__Sordariomycetes; o__Xylariales; f__Xylariaceae; g__; s__	Xylariaceae	9	Pathotroph-Saprotroph-Symbiotroph	Dung Saprotroph-Endophyte-Plant Pathogen-Undefined Saprotroph	Xylarioid	NULL	Probable	Saprobes or weak pathogens, many endophytes, mainly in wood and bark, occasionally in soil and dung (Cannon & Kirk 2007)	b'Cannon PF, Kirk PM. 2007. Fungal Families of the World. CAB International, Cambridge'
OTU_708	0.00217447	0.00979013	0.00028993	0.00104458	k__Fungi; p__Ascomycota; c__Sordariomycetes; o__Xylariales; f__Xylariaceae; g__; s__	Xylariaceae	9	Pathotroph-Saprotroph-Symbiotroph	Dung Saprotroph-Endophyte-Plant Pathogen-Undefined Saprotroph	Xylarioid	NULL	Probable	Saprobes or weak pathogens, many endophytes, mainly in wood and bark, occasionally in soil and dung (Cannon & Kirk 2007)	b'Cannon PF, Kirk PM. 2007. Fungal Families of the World. CAB International, Cambridge'
OTU_548	0.00173958	0.00689424	0	0	k__Fungi; p__Ascomycota; c__Sordariomycetes; o__Xylariales; f__Xylariaceae; g__; s__	Xylariaceae	9	Pathotroph-Saprotroph-Symbiotroph	Dung Saprotroph-Endophyte-Plant Pathogen-Undefined Saprotroph	Xylarioid	NULL	Probable	Saprobes or weak pathogens, many endophytes, mainly in wood and bark, occasionally in soil and dung (Cannon & Kirk 2007)	b'Cannon PF, Kirk PM. 2007. Fungal Families of the World. CAB International, Cambridge'
OTU_654	0.00231944	0.0120521	0.000144965	0.000753259	k__Fungi; p__Ascomycota; c__Sordariomycetes; o__Xylariales; f__Xylariaceae; g__; s__	Xylariaceae	9	Pathotroph-Saprotroph-Symbiotroph	Dung Saprotroph-Endophyte-Plant Pathogen-Undefined Saprotroph	Xylarioid	NULL	Probable	Saprobes or weak pathogens, many endophytes, mainly in wood and bark, occasionally in soil and dung (Cannon & Kirk 2007)	b'Cannon PF, Kirk PM. 2007. Fungal Families of the World. CAB International, Cambridge'
OTU_807	0.00115972	0.0045819	0	0	k__Fungi; p__Ascomycota; c__Sordariomycetes; o__Xylariales; f__Xylariaceae; g__; s__	Xylariaceae	9	Pathotroph-Saprotroph-Symbiotroph	Dung Saprotroph-Endophyte-Plant Pathogen-Undefined Saprotroph	Xylarioid	NULL	Probable	Saprobes or weak pathogens, many endophytes, mainly in wood and bark, occasionally in soil and dung (Cannon & Kirk 2007)	b'Cannon PF, Kirk PM. 2007. Fungal Families of the World. CAB International, Cambridge'
OTU_1218	0.00130468	0.00604415	0	0	k__Fungi; p__Ascomycota; c__Sordariomycetes; o__Xylariales; f__Xylariaceae; g__; s__	Xylariaceae	9	Pathotroph-Saprotroph-Symbiotroph	Dung Saprotroph-Endophyte-Plant Pathogen-Undefined Saprotroph	Xylarioid	NULL	Probable	Saprobes or weak pathogens, many endophytes, mainly in wood and bark, occasionally in soil and dung (Cannon & Kirk 2007)	b'Cannon PF, Kirk PM. 2007. Fungal Families of the World. CAB International, Cambridge'
OTU_1306	0.000579859	0.00301304	0	0	k__Fungi; p__Ascomycota; c__Sordariomycetes; o__Xylariales; f__Xylariaceae; g__; s__	Xylariaceae	9	Pathotroph-Saprotroph-Symbiotroph	Dung Saprotroph-Endophyte-Plant Pathogen-Undefined Saprotroph	Xylarioid	NULL	Probable	Saprobes or weak pathogens, many endophytes, mainly in wood and bark, occasionally in soil and dung (Cannon & Kirk 2007)	b'Cannon PF, Kirk PM. 2007. Fungal Families of the World. CAB International, Cambridge'
OTU_1052	0.00101475	0.00527281	0.000144965	0.000753259	k__Fungi; p__Ascomycota; c__Sordariomycetes; o__Xylariales; f__Xylariaceae; g__; s__	Xylariaceae	9	Pathotroph-Saprotroph-Symbiotroph	Dung Saprotroph-Endophyte-Plant Pathogen-Undefined Saprotroph	Xylarioid	NULL	Probable	Saprobes or weak pathogens, many endophytes, mainly in wood and bark, occasionally in soil and dung (Cannon & Kirk 2007)	b'Cannon PF, Kirk PM. 2007. Fungal Families of the World. CAB International, Cambridge'
OTU_1663	0	0	0.00028993	0.00150652	k__Fungi; p__Ascomycota; c__Sordariomycetes; o__Xylariales; f__Xylariaceae; g__; s__	Xylariaceae	9	Pathotroph-Saprotroph-Symbiotroph	Dung Saprotroph-Endophyte-Plant Pathogen-Undefined Saprotroph	Xylarioid	NULL	Probable	Saprobes or weak pathogens, many endophytes, mainly in wood and bark, occasionally in soil and dung (Cannon & Kirk 2007)	b'Cannon PF, Kirk PM. 2007. Fungal Families of the World. CAB International, Cambridge'
OTU_47	0.188309	0.383918	0.0260936	0.0384571	k__Fungi; p__Basidiomycota; c__Tremellomycetes; o__Tremellales; f__Incertae_sedis_Tremellales; g__; s__	Tremellales	7	Pathotroph-Saprotroph-Symbiotroph	Fungal Parasite-Undefined Saprotroph	Tremelloid-Yeast	NULL	Possible	The order contains both teleomorphic and anamorphic species, most of the latter being yeasts	b'Sterkenburg E, et al. 2015. New Phytologist 207:1145-1158'
OTU_83	0.0979961	0.183153	0.00579859	0.00706619	k__Fungi; p__Basidiomycota; c__Tremellomycetes; o__Tremellales; f__Incertae_sedis_Tremellales; g__; s__	Tremellales	7	Pathotroph-Saprotroph-Symbiotroph	Fungal Parasite-Undefined Saprotroph	Tremelloid-Yeast	NULL	Possible	The order contains both teleomorphic and anamorphic species, most of the latter being yeasts	b'Sterkenburg E, et al. 2015. New Phytologist 207:1145-1158'
OTU_144	0.0230494	0.0705726	0.00101475	0.0025672	k__Fungi; p__Basidiomycota; c__Tremellomycetes; o__Tremellales; f__Incertae_sedis_Tremellales; g__; s__	Tremellales	7	Pathotroph-Saprotroph-Symbiotroph	Fungal Parasite-Undefined Saprotroph	Tremelloid-Yeast	NULL	Possible	The order contains both teleomorphic and anamorphic species, most of the latter being yeasts	b'Sterkenburg E, et al. 2015. New Phytologist 207:1145-1158'
OTU_1753	0.0101475	0.0313737	0.00028993	0.00104458	k__Fungi; p__Basidiomycota; c__Tremellomycetes; o__Tremellales; f__Incertae_sedis_Tremellales; g__; s__	Tremellales	7	Pathotroph-Saprotroph-Symbiotroph	Fungal Parasite-Undefined Saprotroph	Tremelloid-Yeast	NULL	Possible	The order contains both teleomorphic and anamorphic species, most of the latter being yeasts	b'Sterkenburg E, et al. 2015. New Phytologist 207:1145-1158'
OTU_240	0.0104375	0.0306274	0.00101475	0.00278729	k__Fungi; p__Basidiomycota; c__Tremellomycetes; o__Tremellales; f__Incertae_sedis_Tremellales; g__; s__	Tremellales	7	Pathotroph-Saprotroph-Symbiotroph	Fungal Parasite-Undefined Saprotroph	Tremelloid-Yeast	NULL	Possible	The order contains both teleomorphic and anamorphic species, most of the latter being yeasts	b'Sterkenburg E, et al. 2015. New Phytologist 207:1145-1158'
OTU_242	0.00884285	0.0147889	0.00159461	0.00330325	k__Fungi; p__Basidiomycota; c__Tremellomycetes; o__Tremellales; f__Incertae_sedis_Tremellales; g__; s__	Tremellales	7	Pathotroph-Saprotroph-Symbiotroph	Fungal Parasite-Undefined Saprotroph	Tremelloid-Yeast	NULL	Possible	The order contains both teleomorphic and anamorphic species, most of the latter being yeasts	b'Sterkenburg E, et al. 2015. New Phytologist 207:1145-1158'
OTU_1010	0.00608852	0.0165467	0.00130468	0.00406179	k__Fungi; p__Basidiomycota; c__Tremellomycetes; o__Tremellales; f__Incertae_sedis_Tremellales; g__; s__	Tremellales	7	Pathotroph-Saprotroph-Symbiotroph	Fungal Parasite-Undefined Saprotroph	Tremelloid-Yeast	NULL	Possible	The order contains both teleomorphic and anamorphic species, most of the latter being yeasts	b'Sterkenburg E, et al. 2015. New Phytologist 207:1145-1158'
OTU_367	0.00884285	0.0367746	0.000724824	0.00218115	k__Fungi; p__Basidiomycota; c__Tremellomycetes; o__Tremellales; f__Incertae_sedis_Tremellales; g__; s__	Tremellales	7	Pathotroph-Saprotroph-Symbiotroph	Fungal Parasite-Undefined Saprotroph	Tremelloid-Yeast	NULL	Possible	The order contains both teleomorphic and anamorphic species, most of the latter being yeasts	b'Sterkenburg E, et al. 2015. New Phytologist 207:1145-1158'
OTU_474	0.00260937	0.00994934	0	0	k__Fungi; p__Basidiomycota; c__Tremellomycetes; o__Tremellales; f__Incertae_sedis_Tremellales; g__; s__	Tremellales	7	Pathotroph-Saprotroph-Symbiotroph	Fungal Parasite-Undefined Saprotroph	Tremelloid-Yeast	NULL	Possible	The order contains both teleomorphic and anamorphic species, most of the latter being yeasts	b'Sterkenburg E, et al. 2015. New Phytologist 207:1145-1158'
OTU_520	0.00275433	0.00540767	0.000434894	0.0012535	k__Fungi; p__Basidiomycota; c__Tremellomycetes; o__Tremellales; f__Incertae_sedis_Tremellales; g__; s__	Tremellales	7	Pathotroph-Saprotroph-Symbiotroph	Fungal Parasite-Undefined Saprotroph	Tremelloid-Yeast	NULL	Possible	The order contains both teleomorphic and anamorphic species, most of the latter being yeasts	b'Sterkenburg E, et al. 2015. New Phytologist 207:1145-1158'
OTU_491	0.00260937	0.0105808	0.000144965	0.000753259	k__Fungi; p__Basidiomycota; c__Tremellomycetes; o__Tremellales; f__Incertae_sedis_Tremellales; g__; s__	Tremellales	7	Pathotroph-Saprotroph-Symbiotroph	Fungal Parasite-Undefined Saprotroph	Tremelloid-Yeast	NULL	Possible	The order contains both teleomorphic and anamorphic species, most of the latter being yeasts	b'Sterkenburg E, et al. 2015. New Phytologist 207:1145-1158'
OTU_546	0.00275433	0.00796353	0.00028993	0.00104458	k__Fungi; p__Basidiomycota; c__Tremellomycetes; o__Tremellales; f__Incertae_sedis_Tremellales; g__; s__	Tremellales	7	Pathotroph-Saprotroph-Symbiotroph	Fungal Parasite-Undefined Saprotroph	Tremelloid-Yeast	NULL	Possible	The order contains both teleomorphic and anamorphic species, most of the latter being yeasts	b'Sterkenburg E, et al. 2015. New Phytologist 207:1145-1158'
OTU_752	0.00130468	0.00473185	0.000579859	0.00208917	k__Fungi; p__Basidiomycota; c__Tremellomycetes; o__Tremellales; f__Incertae_sedis_Tremellales; g__; s__	Tremellales	7	Pathotroph-Saprotroph-Symbiotroph	Fungal Parasite-Undefined Saprotroph	Tremelloid-Yeast	NULL	Possible	The order contains both teleomorphic and anamorphic species, most of the latter being yeasts	b'Sterkenburg E, et al. 2015. New Phytologist 207:1145-1158'
OTU_668	0.00202951	0.00411517	0.000144965	0.000753259	k__Fungi; p__Basidiomycota; c__Tremellomycetes; o__Tremellales; f__Incertae_sedis_Tremellales; g__; s__	Tremellales	7	Pathotroph-Saprotroph-Symbiotroph	Fungal Parasite-Undefined Saprotroph	Tremelloid-Yeast	NULL	Possible	The order contains both teleomorphic and anamorphic species, most of the latter being yeasts	b'Sterkenburg E, et al. 2015. New Phytologist 207:1145-1158'
OTU_934	0.000724822	0.00376629	0.000144965	0.000753259	k__Fungi; p__Basidiomycota; c__Tremellomycetes; o__Tremellales; f__Incertae_sedis_Tremellales; g__; s__	Tremellales	7	Pathotroph-Saprotroph-Symbiotroph	Fungal Parasite-Undefined Saprotroph	Tremelloid-Yeast	NULL	Possible	The order contains both teleomorphic and anamorphic species, most of the latter being yeasts	b'Sterkenburg E, et al. 2015. New Phytologist 207:1145-1158'
OTU_1204	0.000434894	0.00165822	0	0	k__Fungi; p__Basidiomycota; c__Tremellomycetes; o__Tremellales; f__Incertae_sedis_Tremellales; g__; s__	Tremellales	7	Pathotroph-Saprotroph-Symbiotroph	Fungal Parasite-Undefined Saprotroph	Tremelloid-Yeast	NULL	Possible	The order contains both teleomorphic and anamorphic species, most of the latter being yeasts	b'Sterkenburg E, et al. 2015. New Phytologist 207:1145-1158'
OTU_1614	0.000434894	0.00165822	0	0	k__Fungi; p__Basidiomycota; c__Tremellomycetes; o__Tremellales; f__Incertae_sedis_Tremellales; g__; s__	Tremellales	7	Pathotroph-Saprotroph-Symbiotroph	Fungal Parasite-Undefined Saprotroph	Tremelloid-Yeast	NULL	Possible	The order contains both teleomorphic and anamorphic species, most of the latter being yeasts	b'Sterkenburg E, et al. 2015. New Phytologist 207:1145-1158'
OTU_1423	0.000434893	0.00225977	0	0	k__Fungi; p__Basidiomycota; c__Tremellomycetes; o__Tremellales; f__Incertae_sedis_Tremellales; g__; s__	Tremellales	7	Pathotroph-Saprotroph-Symbiotroph	Fungal Parasite-Undefined Saprotroph	Tremelloid-Yeast	NULL	Possible	The order contains both teleomorphic and anamorphic species, most of the latter being yeasts	b'Sterkenburg E, et al. 2015. New Phytologist 207:1145-1158'
OTU_1641	0.000144965	0.000753259	0	0	k__Fungi; p__Basidiomycota; c__Tremellomycetes; o__Tremellales; f__Incertae_sedis_Tremellales; g__; s__	Tremellales	7	Pathotroph-Saprotroph-Symbiotroph	Fungal Parasite-Undefined Saprotroph	Tremelloid-Yeast	NULL	Possible	The order contains both teleomorphic and anamorphic species, most of the latter being yeasts	b'Sterkenburg E, et al. 2015. New Phytologist 207:1145-1158'
OTU_377	0.00768313	0.0329711	0	0	k__Fungi; p__Ascomycota; c__Sordariomycetes; o__Microascales; f__Microascaceae; g__; s__	Microascaceae	9	Pathotroph-Saprotroph-Symbiotroph	Animal Pathogen-Endophyte-Plant Pathogen-Undefined Saprotroph	Microfungus	NULL	Possible	Saprobic in soil or rotting vegetation, some species heat-tolerant and associatated with silage and compost, a few associated with humans and animals (Cannon & Kirk 2007)	b'Cannon PF, Kirk PM. 2007. Fungal Families of the World. CAB International, Cambridge'
OTU_587	0.0024644	0.00965773	0	0	k__Fungi; p__Ascomycota; c__Sordariomycetes; o__Microascales; f__Microascaceae; g__; s__	Microascaceae	9	Pathotroph-Saprotroph-Symbiotroph	Animal Pathogen-Endophyte-Plant Pathogen-Undefined Saprotroph	Microfungus	NULL	Possible	Saprobic in soil or rotting vegetation, some species heat-tolerant and associatated with silage and compost, a few associated with humans and animals (Cannon & Kirk 2007)	b'Cannon PF, Kirk PM. 2007. Fungal Families of the World. CAB International, Cambridge'
OTU_1873	0.000579859	0.00301304	0	0	k__Fungi; p__Basidiomycota; c__Agaricomycetes; o__Agaricales; f__Marasmiaceae; g__; s__	Marasmiaceae	9	Pathotroph-Saprotroph-Symbiotroph	Endophyte-Plant Pathogen-Undefined Saprotroph	Agaricoid	NULL	Probable	Species in Moniliophthora are devastating pathogens of tree crops, causing witches broom disease; Saprobic on litter and dead wood, or parasitic on woody plants - often one of the most prominent fungal components of tropical forests, playing a major role in nutrient cycling (Cannon & Kirk 2007)	b'Cannon PF, Kirk PM. 2007. Fungal Families of the World. CAB International, Cambridge; David AS, et al. 2016. Microbial Ecology 71:912-926'
OTU_434	0.00913278	0.0385489	0	0	k__Fungi; p__Basidiomycota; c__Agaricomycetes; o__Agaricales; f__Entolomataceae; g__; s__	Entolomataceae	9	Pathotroph-Saprotroph-Symbiotroph	Ectomycorrhizal-Fungal Parasite-Soil Saprotroph-Undefined Saprotroph	Agaricoid	NULL	Possible	Saprobic or ectomycorrhizal, in both broadleaved and coniferous forests; a few species associated with other substrata such as dung and mosses (Cannon & Kirk 2007)	b'Cannon PF, Kirk PM. 2007. Fungal Families of the World. CAB International, Cambridge; List compiled by John Plischke III (http://home.comcast.net/~grifola/fungionfungi.pdf)'
OTU_481	0.00362412	0.0172985	0.00028993	0.00104458	k__Fungi; p__Basidiomycota; c__Agaricomycetes; o__Agaricales; f__Entolomataceae; g__; s__	Entolomataceae	9	Pathotroph-Saprotroph-Symbiotroph	Ectomycorrhizal-Fungal Parasite-Soil Saprotroph-Undefined Saprotroph	Agaricoid	NULL	Possible	Saprobic or ectomycorrhizal, in both broadleaved and coniferous forests; a few species associated with other substrata such as dung and mosses (Cannon & Kirk 2007)	b'Cannon PF, Kirk PM. 2007. Fungal Families of the World. CAB International, Cambridge; List compiled by John Plischke III (http://home.comcast.net/~grifola/fungionfungi.pdf)'
OTU_1791	0	0	0	0	k__Fungi; p__Ascomycota; c__Dothideomycetes; o__Pleosporales; f__Didymosphaeriaceae; g__; s__	Didymosphaeriaceae	9	Pathotroph-Saprotroph-Symbiotroph	Endophyte-Lichen Parasite-Plant Pathogen-Undefined Saprotroph	Microfungus	NULL	Probable	Saprobes in both woody and herbaceous material, also parasitic on other fungi (Cannon & Kirk 2007)	b'Cannon PF, Kirk PM. 2007. Fungal Families of the World. CAB International, Cambridge; Massimo NC, et al. 2015. Microbial Ecology 70:61-76'
OTU_209	0.0168159	0.0592185	0.00101475	0.0023264	k__Fungi; p__Ascomycota; c__Sordariomycetes; o__Diaporthales; f__Diaporthaceae; g__; s__	Diaporthaceae	9	Pathotroph-Saprotroph-Symbiotroph	Endophyte-Plant Pathogen-Plant Saprotroph	Microfungus	NULL	Probable	Most species are weak pathogens or endophytes in leaf or stem tissue, growing saprobically after the plant dies (Cannon & Kirk 2007)	b'Cannon PF, Kirk PM. 2007. Fungal Families of the World. CAB International, Cambridge'
OTU_646	0.0024644	0.0105332	0.000144965	0.000753259	k__Fungi; p__Ascomycota; c__Sordariomycetes; o__Diaporthales; f__Diaporthaceae; g__; s__	Diaporthaceae	9	Pathotroph-Saprotroph-Symbiotroph	Endophyte-Plant Pathogen-Plant Saprotroph	Microfungus	NULL	Probable	Most species are weak pathogens or endophytes in leaf or stem tissue, growing saprobically after the plant dies (Cannon & Kirk 2007)	b'Cannon PF, Kirk PM. 2007. Fungal Families of the World. CAB International, Cambridge'
OTU_1219	0.000724824	0.00307753	0	0	k__Fungi; p__Ascomycota; c__Sordariomycetes; o__Coniochaetales; f__Coniochaetaceae; g__; s__	Coniochaetaceae	9	Pathotroph-Saprotroph-Symbiotroph	Animal Pathogen-Dung Saprotroph-Endophyte-Lichen Parasite-Plant Pathogen-Undefined Saprotroph	Microfungus	NULL	Possible	Common Name - Rust Fungus; Saprobic on wood and bark (especially in dry habitats), coprophilous or isolated from soil and similar substrata (Cannon & Kirk 2007)	b'Cannon PF, Kirk PM. 2007. Fungal Families of the World. CAB International, Cambridge; Damm U, et al. 2010. Persoonia 24:60-80; Irinyi L, et al. 2015. Medical Mycology 53:313-337; Lawrey JD, Diederich P. 2016. URL: http://www.lichenicolous.net [24 May 2017]'
[truncated: 78 more rows]
